# Supplementary material for: Diversity of the Antimicrobial Peptide Genes in Collembola
Source: Insects. 2023 Feb 21;14(3):215. doi: 10.3390/insects14030215 (PMC10051947; doi:10.3390/insects14030215)
Supplement: Supplementary file 1 [file insects-14-00215-s001.zip]

Archive with 2 entries (2 files):
- Supplementary_tableS1.xlsx
- Supplementary_tableS2.xlsx
