# Supplementary material for: Diversity of the Antimicrobial Peptide Genes in Collembola
Source: Insects. 2023 Feb 21;14(3):215. doi: 10.3390/insects14030215 (PMC10051947; doi:10.3390/insects14030215)
Supplement: Supplementary file 1 [file insects-14-00215-s001.zip › Supplementary_tableS1.xlsx]

## Sheet: AMPs for phylogenetic analyses
Diapausin	UNIPRO_ID	Species	Lineage
1	A0A226E9K1	Folsomia candida	Collembola
2	A0A226DHT7	Folsomia candida	Collembola
3	P83411	Spodoptera littoralis	Lepidoptera
4	A0A4C1Y949	Eumeta variegata	Lepidoptera
5	A0A4C1Y8Y5	Eumeta variegata	Lepidoptera
6	P83411	Spodoptera littoralis	Lepidoptera
7	P0DQJ0	Machimus arthriticus	Diptera
8	Q8T0W8	Gastrophysa atrocyanea	Coleoptera
Alo	UNIPRO_ID	Species	Lineage
1	A0A1W4WLX0	Agrilus planipennis	Coleoptera
2	A0A1W4WAT5	Agrilus planipennis	Coleoptera
3	P83652	Acrocinus longimanus	Coleoptera
4	P83651	Acrocinus longimanus	Coleoptera
5	P83653	Acrocinus longimanus	Coleoptera
6	A0A653DVN1	Callosobruchus maculatus	Coleoptera
7	A0A653DWZ8	Callosobruchus maculatus	Coleoptera
8	A0A653BIF1	Callosobruchus maculatus	Coleoptera
9	A0A653DVQ4	Callosobruchus maculatus	Coleoptera
10	A0A653DY58	Callosobruchus maculatus	Coleoptera
11	A0A653DKA4	Callosobruchus maculatus	Coleoptera
12	A0A653BJ86	Callosobruchus maculatus	Coleoptera
13	A0A653C8W9	Callosobruchus maculatus	Coleoptera
14	A0A653C8T8	Callosobruchus maculatus	Coleoptera
15	A0A653C8T9	Callosobruchus maculatus	Coleoptera
16	A0A653C9F2	Callosobruchus maculatus	Coleoptera
17	A0A653CA71	Callosobruchus maculatus	Coleoptera
18	A0A653BIH7	Callosobruchus maculatus	Coleoptera
19	A0A6B9L6D3	Platymeris rhadamanthus	Hemiptera
20	A0A834Y736	Aphidius gifuensis	Hymenoptera
21	T1GEA2	Megaselia scalaris	Diptera
22	Q5Y4V7	Agelena orientalis	Chelicerata
23	P60178	Agelenopsis aperta	Chelicerata
24	P60177	Hololena curta	Chelicerata
25	A0A3S3PCG7	Dinothrombium tinctorium	Chelicerata
Diptericin	UNIPRO_ID	Species	Lineage
1	A1ZBF6	Drosophila melanogaster	Diptera
2	P24492	Drosophila melanogaster	Diptera
3	B4QDJ7	Drosophila simulans	Diptera
4	B4QDJ8	Drosophila simulans	Diptera
5	B4QDJ9	Drosophila simulans	Diptera
6	B3MHZ9	Drosophila ananassae	Diptera
7	B4GB62	Drosophila persimilis	Diptera
8	B4GB64	Drosophila persimilis	Diptera
9	B4GB65	Drosophila persimilis	Diptera
10	B4HP35	Drosophila sechellia	Diptera
11	B4HP36	Drosophila sechellia	Diptera
12	B4MK31	Drosophila willistoni	Diptera
13	B3MHZ8	Drosophila ananassae	Diptera
14	B4KMQ8	Drosophila mojavensis	Diptera
15	B4J4K4	Drosophila grimshawi	Diptera
16	B4LN24	Drosophila virilis	Diptera
17	A0A6P8WX35	Drosophila albomicans	Diptera
18	A0A6I8V446	Drosophila pseudoobscura	Diptera
19	A0A6I8UU54	Drosophila pseudoobscura	Diptera
20	A0A6I8UTU7	Drosophila pseudoobscura	Diptera
21	A0A484BGG6	Drosophila navojoa	Diptera
22	A0A3B0J369	Drosophila guanche	Diptera
23	A0A3B0J374	Drosophila guanche	Diptera
24	A0A6P4E8W7	Drosophila rhopaloa	Diptera
25	A0A6P4ED38	Drosophila rhopaloa	Diptera
26	A0A6P8XAE6	Drosophila albomicans	Diptera
27	A0A484BGG0	Drosophila navojoa	Diptera
28	A0A6J2UFN5	Drosophila lebanonensis	Diptera
29	A0A3B0JLZ9	Drosophila guanche	Diptera
30	A0A6P4IVW7	Drosophila kikkawai	Diptera
31	A0A811VI43	Ceratitis capitata	Diptera
32	A0A6I9VF25	Bactrocera dorsalis	Diptera
33	P18684	Protophormia terraenovae	Diptera
34	P10836	Protophormia terraenovae	Diptera
35	A0A444TPL7	Armadillidium vulgare	Myriapoda
36	A0A444TPI7	Armadillidium vulgare	Myriapoda
37	A0A444T8M9	Armadillidium vulgare	Myriapoda
38	A0A444T736	Armadillidium vulgare	Myriapoda
39	A0A5N5T953	Armadillidium nasatum	Myriapoda
40	A0A5N5SMP0	Armadillidium nasatum	Myriapoda
41	A0A5N5SMZ4	Armadillidium nasatum	Myriapoda
42	A0A5N5SKI7	Armadillidium nasatum	Myriapoda
43	A0A5N5SL64	Armadillidium nasatum	Myriapoda
44	A0A5N5SMM7	Armadillidium nasatum	Myriapoda
45	A0A226E0F8	Folsomia candida	Collembola
46	A0A4Y2HCH0	Araneus ventricosus	Chelicerata
47	A0A4Y2EL07	Araneus ventricosus	Chelicerata
48	A0A4Y2PDN5	Araneus ventricosus	Chelicerata
49	A0A4Y2EKY6	Araneus ventricosus	Chelicerata
50	A0A4Y2PGB3	Araneus ventricosus	Chelicerata
51	A0A4Y2EMV5	Araneus ventricosus	Chelicerata
Cecropin	UNIPRO_ID	Species	Lineage
1	P50720	Hyphantria cunea	Lepidoptera
2	P50721	Hyphantria cunea	Lepidoptera
3	P50722	Hyphantria cunea	Lepidoptera
4	P50723	Hyphantria cunea	Lepidoptera
5	A0A835GAC4	Spodoptera exigua	Lepidoptera
6	A0A835L367	Spodoptera exigua	Lepidoptera
7	A0A0G3DRY5	Spodoptera exigua	Lepidoptera
8	Q9XZH0	Spodoptera litura	Lepidoptera
9	Q9XZG9	Spodoptera litura	Lepidoptera
10	A0A6J2KML1	Bombyx mandarina	Lepidoptera
11	A0A6J2KMK6	Bombyx mandarina	Lepidoptera
12	A0A6J2KRI2	Bombyx mandarina	Lepidoptera
13	Q27239	Bombyx mori	Lepidoptera
14	P04142	Bombyx mori	Lepidoptera
15	A0A4C1TX45	Eumeta variegata	Lepidoptera
16	A0A4C1TWQ0	Eumeta variegata	Lepidoptera
17	A0A4C1TWL9	Eumeta variegata	Lepidoptera
18	P01508	Hyalophora cecropia	Lepidoptera
19	A0A0L7L7N2	Operophtera brumata	Lepidoptera
20	A0A0L7KME3	Operophtera brumata	Lepidoptera
21	A0A6J1WJ15	Galleria mellonella	Lepidoptera
22	A0A212EJK1	Danaus plexippus plexippus	Lepidoptera
23	A0A212F603	Danaus plexippus plexippus	Lepidoptera
24	A0A212EJN7	Danaus plexippus plexippus	Lepidoptera
25	A0A212EMT6	Danaus plexippus plexippus	Lepidoptera
26	A0A834IFU7	Rhynchophorus ferrugineus	Coleoptera
27	A0A834IHT6	Rhynchophorus ferrugineus	Coleoptera
28	A0A834IFV1	Rhynchophorus ferrugineus	Coleoptera
29	A0A834IC41	Rhynchophorus ferrugineus	Coleoptera
30	A0A834IHY9	Rhynchophorus ferrugineus	Coleoptera
31	A0A834IEF8	Rhynchophorus ferrugineus	Coleoptera
32	A0A834MC34	Rhynchophorus ferrugineus	Coleoptera
33	A0A834IQN2	Rhynchophorus ferrugineus	Coleoptera
34	P82592	Aedes aegypti	Diptera
35	A0A6E8PGI8	Aedes aegypti	Diptera
36	Q963A8	Aedes albopictus	Diptera
37	Q9Y0X9	Aedes albopictus	Diptera
38	Q8MUF3	Anopheles gambiae	Diptera
39	P82290	Anopheles gambiae	Diptera
40	B6DE19	Anopheles darlingi	Diptera
Cecropin	UNIPRO_ID	Species	Lineage
1	A0A834HS19	Rhynchophorus ferrugineus	Coleoptera
2	A0A834HSW7	Rhynchophorus ferrugineus	Coleoptera
3	A0A834HXL8	Rhynchophorus ferrugineus	Coleoptera
4	A0A834IH16	Rhynchophorus ferrugineus	Coleoptera
5	D6WDY8	Tribolium castaneum	Coleoptera
6	D6X2G2	Tribolium castaneum	Coleoptera
7	Q27023	Tenebrio molitor	Coleoptera
8	A0A6J2YNG0	Sitophilus oryzae	Coleoptera
9	A0A482W2Q5	Asbolus verrucosus	Coleoptera
10	P80033	Zophobas atratus	Coleoptera
11	A0A1W4W7V8	Agrilus planipennis	Coleoptera
12	A0A6J1R3N9	Temnothorax curvispinosus	Hymenoptera
13	E2BT13	Harpegnathos saltator	Hymenoptera
14	P18313	Sarcophaga peregrina	Diptera
15	C0HJX7	Calliphora vicina	Diptera
16	P10891	Protophormia terraenovae	Diptera
17	A0A6J2TUW9	Drosophila lebanonensis	Diptera
18	B4KM39	Drosophila mojavensis	Diptera
19	B4LP37	Drosophila virilis	Diptera
20	W5U604	Hermetia illucens	Diptera
21	O16136	Stomoxys calcitrans	Diptera
22	A0A6I9VF33	Bactrocera dorsalis	Diptera
23	B7PPN2	Ixodes scapularis	Chelicerata
24	B7P9L7	Ixodes scapularis	Chelicerata
25	B7PQR1	Ixodes scapularis	Chelicerata
26	B7PQR2	Ixodes scapularis	Chelicerata
27	B7QG72	Ixodes scapularis	Chelicerata
28	B7P452	Ixodes scapularis	Chelicerata
29	B7Q4Z2	Ixodes scapularis	Chelicerata
30	B7QIW0	Ixodes scapularis	Chelicerata
31	B7QGE4	Ixodes scapularis	Chelicerata
32	Q5ISE3	Ixodes scapularis	Chelicerata
33	P0DQU0	Mesobuthus martensii	Chelicerata
34	P0DQU1	Mesobuthus martensii	Chelicerata
35	P0DQT7	Mesobuthus martensii	Chelicerata
36	P0DQT8	Mesobuthus martensii	Chelicerata
37	P0DQT9	Mesobuthus martensii	Chelicerata
38	A0A384E0Y8	Mesobuthus martensii	Chelicerata
39	P0DV61	Ornithodoros savignyi	Chelicerata
40	A0A087T7F2	Stegodyphus mimosarum	Chelicerata
41	A0A087TGE8	Stegodyphus mimosarum	Chelicerata
42	P41965	Leiurus hebraeus	Chelicerata
43	P56686	Androctonus australis	Chelicerata
44	Q86QI5	Dermacentor variabilis	Chelicerata
45	Q86LE4	Rhipicephalus microplus	Chelicerata
46	P0CF77	Tityus discrepans	Chelicerata
47	B2D2C0	Ornithodoros coriaceus	Chelicerata
