# Supplementary material for: Diversity of the Antimicrobial Peptide Genes in Collembola
Source: Insects. 2023 Feb 21;14(3):215. doi: 10.3390/insects14030215 (PMC10051947; doi:10.3390/insects14030215)
Supplement: Supplementary file 1 [file insects-14-00215-s001.zip › Supplementary_tableS2.xlsx]

## Sheet: (a) Peptide and cDNA sequences
AMP families	Species	Gene names	Completeness of gene models	Peptide length (number of amino acid)	Protein sequence	cDNA sequence
Alo	Orchesella cincta	OcinAlo1_NC	NC	33	CIKDHNPCHYDGSLGYCCSSNCLQFEGQNFGTC	TGTATTAAAGACCACAACCCTTGTCACTACGATGGGAGTCTAGGGTATTGCTGCAGTAGTAACTGCTTGCAATTCGAGGGTCAAAACTTTGGAACATGT
		OcinAlo2_NC	NC	37	SVLQCIKDNERCHYDGSLGYCCSGNCLHIAGQAFGAC	AGCGTTTTGCAGTGTATCAAAGATAATGAGCGCTGTCACTACGACGGGAGTCTCGGTTATTGCTGCAGTGGTAACTGTTTGCACATCGCAGGCCAAGCATTTGGAGCATGT
		OcinAlo3_NC	NC	33	CLGDKEQCKSDGSMGSCCSFNCQQLEGDAFGQC	TGTTTGGGAGACAAAGAACAATGCAAATCAGATGGATCTATGGGAAGCTGTTGTAGTTTTAATTGTCAACAGTTGGAAGGGGATGCCTTTGGACAATGT
	Sinella curviseta	ScurAlo1_NC	NC	36	VTQCIKEGQKCQPDGSLGNCCSVNCNKQFHEEFGTC	GTCACACAGTGTATCAAAGAAGGTCAAAAATGCCAACCGGATGGATCCCTTGGAAACTGTTGCAGCGTCAACTGCAATAAGCAATTCCATGAAGAGTTTGGAACATGC
		ScurAlo2_NC	NC	34	CLPDFADCHYDSSLGNCCSTVCVQFEGQPKGYCR	TGCCTCCCGGATTTTGCTGATTGTCACTATGATAGCAGTCTAGGAAACTGCTGTAGTACAGTCTGCGTCCAATTTGAAGGTCAACCAAAGGGATATTGTCGA
	Anurida maritima	AmarAlo1_NTE	NTE	46	RRVLLKVKACLKNGSYCKLYGDYYYNCCSGFCYQQRGRQSGYCRNR	AGACGCGTCTTATTAAAGGTCAAGGCTTGCCTTAAAAATGGGAGTTATTGTAAACTTTATGGAGACTATTACTATAACTGTTGCAGTGGTTTTTGCTACCAGCAACGTGGTCGGCAGTCTGGATACTGCCGCAATCGTTAG
		AmarAlo2_NTE	NTE	37	RLCLRNGNYCKADGTYDCCSGLCYQQRGWRSGYCRNR	CGACTCTGCCTTCGAAATGGGAATTACTGTAAAGCTGATGGAACCTATGACTGTTGCAGTGGTTTGTGCTACCAACAACGTGGTTGGAGGAGTGGATACTGCCGCAATCGTTAA
		AmarAlo3_Full	FULL	61	MDFLSNSLMKIVMVAIVIIAALSVAQACIASGQPCKADGGWGNCCSGFCNQQASLPYGNCR	ATGGATTTCCTCTCGAATTCTCTTATGAAGATAGTTATGGTTGCAATTGTGATCATTGCTGCTCTGAGCGTTGCACAGGCTTGTATTGCTTCGGGACAACCTTGTAAGGCAGATGGAGGTTGGGGCAACTGCTGCAGTGGGTTCTGCAATCAACAGGCCTCTCTTCCTTATGGAAACTGTCGCTAA
		AmarAlo4_Full	FULL	62	MFSRNITLVLVLVALFAILGANIGSVSACLGSGSKCQMDGSMGNCCSGFCYQWEGYSHGLCK	ATGTTTTCCAGAAATATAACTCTTGTACTTGTCTTGGTGGCCCTATTTGCGATCCTTGGTGCGAATATCGGGTCTGTCTCTGCGTGCCTCGGGTCTGGATCGAAGTGTCAGATGGATGGGTCCATGGGAAACTGTTGCTCCGGTTTCTGCTATCAATGGGAAGGTTACAGCCATGGACTTTGCAAATAA
	Holacanthella duospinosa	HduoAlo1_NC	NC	35	FPCISNGDICHQSGSLGFCCSGFCYQMISQSRGRC	TTTCCATGCATAAGCAATGGTGACATTTGTCATCAATCTGGATCTCTAGGGTTTTGTTGCTCAGGGTTTTGCTACCAAATGATTAGTCAATCTCGTGGTAGGTGT
		HduoAlo2_NC	NC	33	CIPDERECRLDGSLGWCCSSICNQLRGRPRGVC	TGTATTCCTGACGAAAGAGAATGTCGTTTAGATGGATCACTGGGATGGTGTTGTTCTTCCATTTGTAATCAACTCCGTGGTAGACCAAGGGGAGTATGC
		HduoAlo3_NC	NC	37	SIQDCLANGLKCEWDDSLGICCSGHCEQTNFDQPGVC	TCTATACAGGATTGCTTGGCCAATGGACTAAAGTGTGAATGGGACGACAGCTTAGGCATTTGCTGCAGCGGCCACTGCGAACAAACAAATTTTGACCAACCTGGCGTCTGT
Cecropin	Sinella curviseta	ScurCecropin1_full	FULL	62	MKWHSIFVLCVVMVLLIPADAAPGWRPKRWFKKVENTVRRVRDGAHKTFDLVDRIPGAKAVG	ATGAAGTGGCACTCCATTTTTGTGCTTTGTGTGGTGATGGTACTACTAATCCCGGCGGACGCGGCTCCAGGATGGAGACCTAAGCGATGGTTTAAGAAAGTTGAAAATACGGTGAGACGGGTACGTGATGGAGCTCACAAGACTTTTGACCTTGTGGACAGAATTCCGGGGGCAAAGGCAGTAGGATAG
		ScurCecropin2_full	FULL	62	MKWQSIFVLCVVALLLIPADAAPGWGPKRFFRKIESSVRRVRNGAQKAIHLIGKIPGAKAIG	ATGAAGTGGCAATCCATTTTCGTACTTTGTGTGGTGGCATTATTGCTTATCCCGGCAGACGCAGCGCCAGGATGGGGACCGAAACGATTTTTCAGGAAAATAGAAAGCTCGGTGAGACGGGTGCGGAATGGAGCACAAAAGGCAATTCATCTTATCGGAAAAATTCCGGGAGCAAAGGCTATAGGATAG
		ScurCecropin3_full	FULL	61	MRWEIIFVICVAAIILLPEESDARWSPKRLLKKIENSPVVKKAVDTAVNVAVIKIVGVAVG	ATGAGGTGGGAAATAATTTTTGTCATTTGCGTCGCGGCAATAATATTACTTCCCGAGGAATCGGATGCCAGATGGAGTCCAAAACGACTTCTTAAGAAGATCGAGAATTCGCCTGTGGTGAAGAAGGCTGTGGATACGGCAGTGAATGTTGCAGTTATTAAAATTGTAGGGGTAGCGGTTGGATAG
Defensin	Sminthurus viridis	Svir_Defensin1_full	FULL	72	MQKSHIFAICLVLFAVVAFSVDAAPAESEPSPKGFGCPFNQNECHLHCLSMGRVGGYCGGTLKLTCICMMSK	ATGCAGAAGAGCCATATTTTCGCCATTTGCCTGGTGCTTTTTGCAGTGGTAGCCTTCTCTGTTGATGCTGCTCCAGCTGAATCAGAACCCAGCCCCAAAGGGTTTGGATGCCCATTCAACCAGAATGAATGTCATCTCCATTGCCTGTCCATGGGAAGAGTTGGTGGATACTGCGGAGGTACCCTGAAGCTCACGTGCATTTGCATGATGTCGAAGTAG
		Svir_Defensin2_full	FULL	71	MQKSWIFTICLVLFALVAFSADAAPAESEPSENLGCPFTDVKCHQHCLDKGTYGGYCGYPLQLLCTCILWK	ATGCAGAAGAGTTGGATTTTCACCATTTGCCTGGTGCTTTTTGCACTGGTAGCCTTCTCTGCTGATGCTGCTCCAGCTGAGTCAGAACCCTCCGAAAACCTTGGATGCCCATTCACTGATGTTAAATGTCATCAGCATTGCCTGGACAAGGGAACATATGGTGGATACTGCGGATACCCCCTGCAGCTCTTGTGCACTTGCATACTGTGGAAGTGA
		Svir_Defensin3_full	FULL	63	MMKNQIIVFVMMLFVLAAVFPDVVQSQFGCPVGPWCHDHCKSIRGNRGGYCDGFLNHRCVCYT	ATGATGAAGAATCAGATCATCGTTTTTGTAATGATGTTGTTTGTACTGGCTGCAGTTTTTCCCGATGTGGTACAGTCGCAGTTTGGATGCCCGGTGGGGCCGTGGTGTCATGACCATTGCAAGTCCATACGGGGAAATAGAGGTGGATACTGCGATGGGTTTTTGAATCACAGATGCGTTTGCTACACTTAG
Diptericin	Orchesella cincta	OcinDiptericin1_full	FULL	121	MLLKSVLPLVIVGVLILIVNVAAQSNQMAAQWAGAATSGQVGKPQFHINGGGAGNNAGNWGAHGNIGAGVKAWESQNRRHSIGVGANVGQSFGRFQGQSWRGRPDVGVGAAYSYRFGRGRR	ATGCTCCTCAAGTCGGTTTTACCTCTTGTCATCGTCGGAGTGTTGATCCTAATAGTAAATGTTGCAGCACAGTCCAACCAAATGGCTGCTCAGTGGGCAGGCGCTGCTACTTCCGGTCAAGTTGGGAAGCCACAATTTCATATCAACGGTGGAGGAGCTGGGAATAACGCTGGCAACTGGGGGGCACATGGAAATATCGGAGCGGGAGTGAAAGCATGGGAAAGTCAAAATAGACGCCATTCTATTGGAGTTGGTGCAAATGTTGGTCAATCTTTTGGGCGTTTTCAGGGTCAGTCATGGAGAGGCAGGCCCGACGTTGGCGTTGGAGCAGCCTACAGCTACAGGTTCGGCCGTGGTCGTCGGTAA
	Sinella curviseta	ScurDiptericin1_full	FULL	125	MSSGNIYFGVFVIVTVLTVVVIGAPQSNDLASQYAGAAANGGQVGKPQFHVNGAGSGNNGRNWGAHGNVGAGVKAWESQNGRHSVGVGANYGQSAGRFQGQSWKGRPDIGVGAGYSYTFGGGRRG	ATGTCTTCCGGAAACATTTATTTCGGGGTGTTTGTCATTGTAACGGTGTTGACCGTTGTTGTAATCGGAGCGCCTCAATCCAACGATTTGGCATCTCAATACGCTGGAGCCGCTGCTAACGGTGGGCAAGTTGGAAAGCCTCAATTTCATGTAAATGGTGCCGGGAGCGGAAACAACGGAAGGAATTGGGGTGCTCACGGTAATGTTGGTGCTGGTGTCAAGGCCTGGGAAAGCCAAAATGGAAGGCATTCCGTTGGTGTAGGGGCTAATTATGGACAATCTGCTGGTAGATTCCAAGGTCAGTCATGGAAGGGAAGACCTGACATTGGTGTTGGGGCTGGGTATTCTTACACATTTGGAGGTGGTCGCAGAGGCTGA
	Sminthurus viridis	SvirDiptericin1_full	FULL	120	MGVKIGVFVLCCVIAYVQGQANQLAMQGAGDASSSGARPGQPQFSLQGAGAGNNGRNWAAGGNVGVGTKVWESQNGRHSVGAAVNAGQAFGRHQGMNWKTRPDYGVGAGYTYRFGGGRRG	ATGGGTGTCAAAATCGGGGTTTTCGTACTTTGCTGCGTTATTGCCTATGTGCAAGGACAAGCTAACCAGTTGGCTATGCAAGGGGCTGGAGATGCTTCAAGTTCTGGGGCGCGGCCAGGACAGCCCCAATTCTCTCTCCAAGGAGCAGGTGCAGGGAACAATGGACGGAACTGGGCTGCAGGGGGCAATGTGGGAGTAGGGACTAAAGTGTGGGAGAGCCAGAACGGTCGTCATTCTGTCGGAGCGGCTGTGAATGCGGGTCAAGCCTTTGGACGACACCAGGGTATGAACTGGAAGACGAGACCTGATTACGGTGTCGGTGCGGGGTATACTTATCGTTTTGGAGGAGGCCGACGGGGTTGA
		SvirDiptericin2_full	FULL	108	MGMKIAIFVLFCVIACVQGQAPSMQLAGNAASSGTRPWKPQFAFQGVGQGSNGGKWAYGGNTGVGAKVWESQNGRHSLGAAVNVGQPYGQNRPTFDAGLGYVFRLGRG	ATGGGTATGAAAATCGCAATTTTCGTACTTTTCTGCGTCATTGCCTGTGTGCAAGGGCAAGCTCCGTCAATGCAATTGGCTGGAAATGCTGCAAGTTCTGGGACGAGGCCCTGGAAGCCCCAATTCGCTTTCCAAGGAGTAGGTCAAGGGAGCAATGGAGGGAAATGGGCGTATGGGGGCAATACAGGAGTTGGGGCTAAGGTGTGGGAAAGCCAAAATGGTCGTCATTCCCTTGGAGCGGCTGTGAATGTGGGTCAGCCCTACGGCCAAAATAGACCTACTTTCGATGCCGGTCTTGGGTACGTTTTCCGTTTGGGAAGAGGCTGA
Diapausin	Orchesella cincta	OcinDiapausin1_full	FULL	68	MQKQILSAFFLFTLAFVLIATVDAEYTNVQPCNEVCPRSQAEINECCRAHGYKSDGYCAGGRNAKCKL	ATGCAAAAACAAATCCTCTCAGCATTCTTCTTGTTCACTTTGGCTTTCGTTCTGATTGCCACTGTAGATGCAGAATACACCAACGTTCAACCTTGCAACGAAGTTTGTCCAAGAAGTCAAGCAGAGATCAATGAATGCTGCAGGGCTCATGGATATAAGTCTGATGGATACTGTGCAGGAGGAAGAAATGCAAAATGTAAACTTTGA
		OcinDiapausin2_full	FULL	68	MQKQILSAFFLLTLAFVLIASVDAEYTNVQPCNEVCPRSQAEINECCRAHGYKSDGYCAGGRNAKCKL	ATGCAAAAACAAATCCTTTCAGCATTCTTCCTGCTCACTTTGGCTTTCGTTCTGATTGCCTCTGTCGATGCTGAATACACAAATGTTCAACCTTGCAATGAGGTTTGTCCAAGAAGTCAAGCAGAGATCAACGAATGCTGCAGGGCTCATGGATACAAGTCTGATGGGTACTGTGCCGGAGGAAGGAATGCAAAATGTAAACTTTGA
		OcinDiapausin3_full	FULL	68	MQKQILSAFFLLTLAFVLIASVDAEYTNVQPCNEVCPRSQAEINECCRAHGYKSDGTVPEEGMQKCKL	ATGCAAAAACAAATCCTTTCAGCATTCTTCCTGCTCACTTTGGCTTTCGTTCTGATTGCCTCTGTTGATGCTGAATACACAAATGTTCAACCTTGCAATGAGGTTTGTCCAAGAAGTCAAGCAGAGATCAACGAATGCTGCAGGGCTCATGGATACAAGTCTGATGGTACTGTGCCGGAGGAAGGAATGCAAAAATGTAAACTTTGA
		OcinDiapausin4_full	FULL	70	MANSKIVFTFLAVLFAVAVISSEMDTPVQPCNNHCPDNSFYCLECCKAHGYKGGRGTCREAVATARFKFN	ATGGCAAACTCCAAGATTGTCTTTACCTTTCTTGCAGTCCTCTTTGCTGTGGCTGTGATCAGTTCCGAAATGGACACTCCAGTTCAACCATGTAACAATCACTGTCCCGATAATTCCTTTTATTGTCTGGAATGCTGCAAGGCCCATGGCTACAAGGGTGGAAGGGGAACATGCAGAGAAGCAGTTGCTACTGCAAGATTTAAATTTAATTAA
		OcinDiapausin5_NTE	NTE	44	AEYTNVQPCNEVCGRPQDQLDECCRAHNYRADRICPGGNAKCGL	GCTGAGTACACCAACGTCCAGCCGTGTAATGAGGTATGTGGGCGTCCTCAGGATCAACTGGATGAGTGTTGCAGGGCCCACAACTACCGCGCTGATCGGATCTGCCCAGGTGGCAATGCAAAGTGCGGTCTCTAA
		OcinDiapausin6_NTE	NTE	46	DISEYVEPCNEVCPRIPRELDSCCRAHGFPNGGMCIGGLRYARCFR	GACATTTCTGAGTATGTGGAACCTTGTAACGAGGTCTGTCCTAGGATTCCAAGAGAGTTAGATTCTTGTTGCAGAGCTCATGGCTTTCCGAACGGAGGTATGTGCATTGGAGGTCTAAGATACGCCCGTTGCTTCCGATAA
	Sinella curviseta	ScurDiapausin1_full	FULL	85	MVCKSVFVSVALLTLAIVVDAAFTSPSSVHACNGICVEERENLNACCRSHGYVRGGSCSGGVARCYSLMAVHTGDRNRHDKSLFM	ATGGTTTGCAAGAGCGTGTTTGTGTCCGTAGCTCTCCTCACTCTGGCTATTGTCGTAGATGCAGCATTCACTAGCCCTTCTTCTGTGCACGCCTGCAATGGAATATGCGTAGAGGAACGTGAGAATCTGAATGCATGTTGCCGTTCTCATGGTTACGTTAGAGGGGGATCCTGTTCCGGTGGCGTCGCAAGATGCTACAGTTTAATGGCAGTGCACACTGGTGATCGAAATCGCCATGATAAATCTTTGTTTATGTAA
		ScurDiapausin2_full	FULL	68	MPYKISHYSPKWFTFTLVVIILQYRTVSQCNSYCRRAPPELNNCCGTYGYRADGYCHGGLKRVAYCRT	ATGCCCTATAAAATATCTCATTATTCCCCAAAATGGTTTACCTTTACATTAGTCGTGATCATATTGCAGTACAGAACCGTCTCTCAATGCAACAGTTACTGCCGTCGGGCGCCTCCAGAGCTGAATAACTGCTGCGGAACGTACGGCTACCGAGCTGACGGATACTGCCACGGAGGATTAAAACGAGTGGCCTATTGTCGAACTTAA
	Sminthurus viridis	SvirDiapausin1_full	FULL	69	MQGKLTFVLLLVAFTTLLIVEETTARDAHVNPCDNHCPRNSFYCLECCKAHGYRGGAAACHGTRCMCRI	ATGCAAGGAAAACTTACCTTCGTCCTCCTCCTGGTTGCCTTCGCCACTCTCATGGTTGTGGAAGAGGCAACTGCGAGGGACACCCATGTCAACCCATGTGACAACCACTGTCCACAAAACGGTTTCTACTGTTTGGAATGCTGCAAAGCCCATGGCTACAGAGGAGGCGCTGCTGCTTGCCACGGCTCCAGATGCATGTGTAGAATTTAA
		SvirDiapausin2_full	FULL	64	MAAFKTTFVLLLIAFAMMIVTEAAVRVGPCDQVCSRIDNEKNDCCRAHGYTGWSSCSGGRMYCY	ATGGCCGCTTTCAAGACCACTTTCGTGCTGCTGCTCATTGCCTTCGCAATGATGATCGTCACTGAGGCGGCGGTCCGCGTCGGTCCCTGTGACCAAGTCTGCTCCCGTATCGACAACGAGAAGAACGACTGCTGCAGGGCTCATGGCTACACCGGCTGGAGCAGCTGTTCCGGTGGGAGAATGTATTGTTACTGA
		SvirDiapausin3_full	FULL	63	MAALKTTFVLLLIAFAMVIVTDAARVGPCDQVCSRSVPERNECCRAHGYRGYSSCSGGRMNCN	ATGGCCGCTCTCAAGACTACCTTCGTGCTGTTGTTAATTGCCTTCGCAATGGTGATAGTCACTGACGCCGCTCGTGTGGGCCCTTGTGACCAGGTCTGCTCCCGCTCCGTCCCCGAGAGGAACGAGTGCTGCAGGGCTCACGGCTACCGCGGGTACAGCAGCTGCAGCGGTGGGAGAATGAATTGCAACTGA
		SvirDiapausin4_full	FULL	69	MQGKLTFVLLLVAFATLMVVEEATARDTHVNPCDNHCPQNGFYCLECCKAHGYRGGAAACHGSRCMCRI	ATGCAAGGAAAACTTACTTTCGTCCTTCTTCTGGTTGCTTTCACCACTCTCTTGATCGTGGAGGAGACAACTGCCAGGGATGCCCACGTCAACCCCTGTGATAATCACTGTCCAAGGAACAGCTTCTATTGTTTGGAGTGCTGCAAGGCCCACGGTTACAGAGGAGGTGCCGCAGCTTGCCATGGGACCAGGTGCATGTGCAGAATTTAA
	Anurida maritima	AmarDiapausin1_full	FULL	72	MDPKLLASLVIVGILLTSIQGAEEIRACNRVCSRGRAHVNQCCRAHGWTGGSCSRGRANCYELGSGPKPPGK	ATGGATCCAAAGTTACTTGCGTCACTGGTGATCGTGGGAATCCTTCTCACTTCGATTCAAGGAGCTGAGGAGATTAGAGCATGCAACAGAGTCTGTAGTCGTGGACGCGCTCATGTCAATCAGTGCTGCCGAGCTCATGGGTGGACGGGTGGTTCTTGCAGTCGTGGACGTGCCAACTGTTACGAATTAGGCTCCGGACCTAAGCCTCCTGGAAAATAA
	Holacanthella duospinosa	HduoDiapausin1_Full	FULL	67	MSSKFHIFFAILAISTIILSISSGAEAVSACNKVCNRGPAHVTQCCQAHGWSGGNCSGGRANCWQVG	ATGAGTTCAAAATTTCACATATTTTTTGCTATTTTAGCAATTTCAACCATTATACTCTCCATTTCATCAGGAGCTGAAGCAGTGAGTGCTTGTAACAAAGTTTGCAATCGTGGTCCAGCTCATGTTACACAATGTTGTCAAGCTCATGGTTGGTCAGGTGGTAATTGTTCTGGAGGACGTGCCAATTGTTGGCAAGTTGGATGA
		HduoDiapausin2_full	FULL	74	MKSKLLVLFVVLSIFVTFIPLDTEAVSACNKVCNRGASHVNQCCRSHGLTGGSCSRGRASCYQLGSGPIPSRRG	ATGAAGTCAAAACTTTTGGTTTTGTTTGTCGTGCTTTCAATCTTCGTCACTTTTATTCCATTAGATACTGAGGCTGTTTCGGCATGTAACAAAGTTTGTAATCGTGGGGCATCTCATGTGAACCAGTGTTGCCGTAGTCATGGACTTACAGGAGGGTCATGCTCGAGAGGTCGGGCGAGTTGCTATCAACTCGGGTCAGGTCCTATACCGTCAAGGCGAGGCTAG
		HduoDiapausin3_full	FULL	70	MNPRTLYFFTLLSVIIFMSQIEDIDAQGHSLWTPCSEVCNRGREHVQECCRAHGKSGGFCTGTNQALCRF	ATGAATCCTAGAACTCTTTATTTTTTTACACTTCTCTCCGTCATTATTTTCATGTCTCAAATCGAAGATATTGATGCACAAGGACATTCCCTTTGGACTCCTTGCAGCGAAGTATGCAACAGGGGAAGAGAACATGTCCAAGAATGTTGTCGAGCACATGGAAAAAGTGGCGGATTTTGTACTGGCACTAATCAAGCTCTCTGTCGTTTTTAG
		HduoDiapausin4_full	FULL	70	MNSKLNFLLFATLLVVFVSVVKEAEAFEPCHRYCAGNVGNSSPGPAVACCRRHEFTDGACFGNRVGCWNM	ATGAATTCAAAATTGAATTTTCTTTTATTTGCAACCTTACTCGTCGTCTTCGTATCCGTGGTCAAAGAGGCCGAGGCATTTGAGCCCTGTCATCGTTATTGTGCAGGAAACGTTGGAAACTCGTCTCCAGGACCAGCTGTCGCTTGCTGTAGAAGACATGAGTTTACAGATGGTGCTTGTTTTGGAAATAGAGTGGGATGTTGGAATATGTAA
		HduoDiapausin5_full	FULL	70	MNSKLKFLLFATVLVVLESVAIEAEAFEPCHRYCAGNVGNSSPEPAVSCCRQHKFTDGACFGNKVGCWNM	ATGAATTCAAAATTGAAATTTCTTCTATTTGCAACCGTACTCGTCGTTTTGGAATCCGTGGCCATAGAGGCTGAAGCGTTTGAGCCCTGTCATCGTTATTGTGCAGGAAACGTTGGAAACTCGTCTCCAGAACCCGCTGTCTCTTGCTGTAGACAACATAAATTTACAGATGGCGCTTGTTTTGGAAATAAAGTGGGATGTTGGAATATGTAA
		HduoDiapausin6_full	FULL	68	MSQKGYFVFVILSVFVVIASVGKNATEPEYSSACSVDCDRSPREINQCCRAHSYSSGDCRGKYAYCHY	ATGTCTCAAAAGGGATATTTCGTTTTTGTGATTCTTTCAGTTTTCGTTGTCATCGCGTCCGTTGGTAAGAATGCAACAGAACCTGAATATAGCAGTGCATGCAGCGTGGACTGTGATAGAAGTCCAAGAGAAATTAATCAATGCTGTAGGGCCCATTCTTACAGTAGCGGGGATTGCCGTGGTAAATATGCATACTGTCACTACTAG
		HduoDiapausin7_NTE	NTE	37	DPCSLDCDRILREQTQCCRAHGYNGGECHNGEAFCWH	GACCCATGCAGTTTGGACTGTGACCGAATTTTGCGGGAACAAACTCAATGTTGTCGAGCACATGGATATAATGGAGGAGAATGTCATAATGGAGAAGCATTCTGTTGGCACTGA
		HduoDiapausin8_NTE	NTE	43	AEAVYSAPCSVDCGRTGREVSQCCRAHQFSYGYCTGGSAHCFY	GCAGAAGCTGTGTACAGCGCTCCTTGCAGTGTTGACTGTGGCAGAACTGGTCGAGAAGTTTCTCAATGCTGCCGGGCTCATCAATTCTCTTATGGGTATTGCACAGGTGGTAGTGCTCACTGTTTCTACTAA
		HduoDiapausin9_NTE	NTE	43	AEAVYSAPCSVDCGRTGREVNQCCRAHQFSYGYCTGRRAQCFY	GCAGAAGCTGTGTACAGCGCTCCTTGCAGTGTTGACTGTGGCAGAACTGGTCGAGAAGTTAATCAATGCTGCCGGGCTCATCAATTCTCTTATGGGTATTGCACAGGTCGTAGGGCTCAGTGTTTCTACTAA
		HduoDiapausin10_NTE	NTE	40	VGGCNKICAQGHGSIQGCCQAHRFKGSGRCNGGTAICNWS	GTTGGAGGGTGCAACAAAATTTGTGCCCAAGGACATGGATCAATTCAAGGATGCTGCCAAGCTCATCGATTCAAAGGATCTGGAAGATGTAATGGTGGAACCGCCATTTGCAATTGGTCTTAA

## Sheet: (b) InterProScan
AMP families	Species	Gene names	signal peptide present?	noncytoplasmic domain present?	Protein domain/ Homologous superfamily
Alo	Orchesella cincta	OcinAlo1_NC	No	No	Gurmarin/antimicrobial_peptd IPR024206
		OcinAlo2_NC	No	No	Gurmarin/antifun_pep IPR009101
		OcinAlo3_NC	No	No	Gurmarin/antimicrobial_peptd IPR024206
	Sinella curviseta	ScurAlo1_NC	No	No	Gurmarin/antimicrobial_peptd IPR024206
		ScurAlo2_NC	No	No	Gurmarin/antimicrobial_peptd IPR024206
	Anurida maritima	AmarAlo1_NTE	No	No	Gurmarin/antifun_pep IPR009101
		AmarAlo2_NTE	No	No	Gurmarin/antimicrobial_peptd IPR024206
		AmarAlo3_Full	Yes	Yes	Gurmarin/antimicrobial_peptd IPR024206, antifungal pept PF11410
		AmarAlo4_Full	Yes	Yes	Gurmarin/antimicrobial_peptd IPR024206, antifungal pept PF11410
	Holacanthella duospinosa	HduoAlo1_NC	No	No	Gurmarin/antimicrobial_peptd IPR024206
		HduoAlo2_NC	No	No	Gurmarin/antimicrobial_peptd IPR024206
		HduoAlo3_NC	No	No	Gurmarin/antimicrobial_peptd IPR024206
Cecropin	Sinella curviseta	ScurCecropin1_full	Yes	Yes	N/A
		ScurCecropin2_full	Yes	Yes	N/A
		ScurCecropin3_full	Yes	Yes	N/A
Defensin	Sminthurus viridis	Svir_Defensin1_full	Yes	Yes	Defensin_invertebrate/fungal IPR001542, Invert_Defensins PS51378, Defensin_2 PF01097 // Scorpion_toxin-like_sf IPR036574, CATH-gene3D G3DSA:3.30.30.10, Scorpion toxin-like SSF57095
		Svir_Defensin2_full	Yes	Yes	Defensin_invertebrate/fungal IPR001542, Defensin_2 PF01097, Invert_Defensins PS51378 // Scorpion_toxin-like_sf IPR036574, CATH-gene3D G3DSA:3.30.30.10, Scorpion toxin-like SSF57095
		Svir_Defensin3_full	Yes	Yes	Defensin_invertebrate/fungal IPR001542, Defensin_2 PF01097, Invert_Defensins PS51378 // Scorpion_toxin-like_sf IPR036574, CATH-gene3D G3DSA:3.30.30.10, Scorpion toxin-like SSF57095
Diptericin	Orchesella cincta	OcinDiptericin1_full	Yes	Yes	N/A
	Sinella curviseta	ScurDiptericin1_full	Yes	Yes	N/A
	Sminthurus viridis	SvirDiptericin1_full	Yes	Yes	N/A
		SvirDiptericin2_full	Yes	Yes	N/A
Diapausin	Orchesella cincta	OcinDiapausin1_full	Yes	Yes	Diapausin_sf IPR038203, CATH-gene3D G3DSA:3.30.30.120
		OcinDiapausin2_full	Yes	Yes	Diapausin_sf IPR038203, CATH-gene3D G3DSA:3.30.30.120
		OcinDiapausin3_full	Yes	Yes	Diapausin_sf IPR038203, CATH-gene3D G3DSA:3.30.30.120
		OcinDiapausin4_full	Yes	Yes	Diapausin_sf IPR038203, CATH-gene3D G3DSA:3.30.30.120
		OcinDiapausin5_NTE	No	No	Diapausin_sf IPR038203, CATH-gene3D G3DSA:3.30.30.120
		OcinDiapausin6_NTE	No	No	Diapausin_sf IPR038203, CATH-gene3D G3DSA:3.30.30.120
	Sinella curviseta	ScurDiapausin1_full	Yes	Yes	Diapausin_sf IPR038203, CATH-gene3D G3DSA:3.30.30.120
		ScurDiapausin2_full	Yes	Yes	Diapausin_sf IPR038203, CATH-gene3D G3DSA:3.30.30.120
	Sminthurus viridis	SvirDiapausin1_full	Yes	Yes	Diapausin_sf IPR038203, CATH-gene3D G3DSA:3.30.30.120
		SvirDiapausin2_full	Yes	Yes	Diapausin_sf IPR038203, CATH-gene3D G3DSA:3.30.30.120
		SvirDiapausin3_full	Yes	Yes	Diapausin_sf IPR038203, CATH-gene3D G3DSA:3.30.30.120
		SvirDiapausin4_full	Yes	Yes	N/A
	Anurida maritima	AmarDiapausin1_full	Yes	Yes	Diapausin_sf IPR038203, CATH-gene3D G3DSA:3.30.30.120
	Holacanthella duospinosa	HduoDiapausin1_Full	Yes	Yes	Diapausin_sf IPR038203, CATH-gene3D G3DSA:3.30.30.120
		HduoDiapausin2_full	Yes	Yes	Diapausin_sf IPR038203, CATH-gene3D G3DSA:3.30.30.120
		HduoDiapausin3_full	Yes	Yes	Diapausin_sf IPR038203, CATH-gene3D G3DSA:3.30.30.120
		HduoDiapausin4_full	Yes	Yes	N/A
		HduoDiapausin5_full	Yes	Yes	N/A
		HduoDiapausin6_full	Yes	Yes	Diapausin_sf IPR038203, CATH-gene3D G3DSA:3.30.30.120
		HduoDiapausin7_NTE	No	No	Diapausin_sf IPR038203, CATH-gene3D G3DSA:3.30.30.120
		HduoDiapausin8_NTE	No	No	Diapausin_sf IPR038203, CATH-gene3D G3DSA:3.30.30.120
		HduoDiapausin9_NTE	No	No	Diapausin_sf IPR038203, CATH-gene3D G3DSA:3.30.30.120
		HduoDiapausin10_NTE	No	No	Diapausin_sf IPR038203, CATH-gene3D G3DSA:3.30.30.120

## Sheet: (c) Physicochemical property
AMP families	Species	Gene names	Mature peptide sequence (exclude signal peptide)	Number of amino acid in mature peptide	Mass (Molecular weight)	pI	Net charge at pH 7	% polar amino acid	Hydrophobic ratio	% positive charged (basic-H+K+R)	% negative charged (acidic-B+D+E+Z)	% proline and glycine
Alo	Orchesella cincta	OcinAlo1_NC	CIKDHNPCHYDGSLGYCCSSNCLQFEGQNFGTC	33	3645.02	5.47	-1.5	45.455	0.303	9.091	9.091	15.151
		OcinAlo2_NC	SVLQCIKDNERCHYDGSLGYCCSGNCLHIAGQAFGAC	37	3937.44	6.24	-0.5	37.838	0.405	10.811	8.108	13.514
		OcinAlo3_NC	CLGDKEQCKSDGSMGSCCSFNCQQLEGDAFGQC	33	3479.84	4.37	-3	48.485	0.333	6.061	15.152	15.152
	Sinella curviseta	ScurAlo1_NC	VTQCIKEGQKCQPDGSLGNCCSVNCNKQFHEEFGTC	36	3936.41	5.74	-0.75	52.778	0.306	11.111	11.111	13.889
		ScurAlo2_NC	CLPDFADCHYDSSLGNCCSTVCVQFEGQPKGYCR	34	3747.19	4.97	-1.75	41.176	0.353	8.824	11.765	14.706
	Anurida maritima	AmarAlo1_NTE	RRVLLKVKACLKNGSYCKLYGDYYYNCCSGFCYQQRGRQSGYCRNR	46	5486.35	9.66	9	43.478	0.283	21.739	2.174	10.87
		AmarAlo2_NTE	RLCLRNGNYCKADGTYDCCSGLCYQQRGWRSGYCRNR	37	4340.89	9.32	5	45.946	0.27	18.919	5.405	13.514
		AmarAlo3_Full	CIASGQPCKADGGWGNCCSGFCNQQASLPYGNCR	34	3496.9	8.55	1	35.294	0.441	5.882	2.941	23.529
		AmarAlo4_Full	CLGSGSKCQMDGSMGNCCSGFCYQWEGYSHGLCK	34	3628.11	7.32	0.25	38.235	0.382	8.824	5.882	20.588
	Holacanthella duospinosa	HduoAlo1_NC	FPCISNGDICHQSGSLGFCCSGFCYQMISQSRGRC	35	3793.33	8.49	1.25	40	0.4	8.571	2.857	17.143
		HduoAlo2_NC	CIPDERECRLDGSLGWCCSSICNQLRGRPRGVC	33	3683.25	8.59	1	42.424	0.394	15.152	12.121	18.182
		HduoAlo3_NC	SIQDCLANGLKCEWDDSLGICCSGHCEQTNFDQPGVC	37	3990.41	4.23	-4.75	45.946	0.378	5.405	16.216	13.514
Cecropin	Sinella curviseta	ScurCecropin1_full	APGWRPKRWFKKVENTVRRVRDGAHKTFDLVDRIPGAKAVG	41	4716.48	11.48	7.25	46.341	0.537	29.268	9.756	17.073
		ScurCecropin2_full	APGWGPKRFFRKIESSVRRVRNGAQKAIHLIGKIPGAKAIG	41	4469.31	12.21	9.25	39.024	0.61	26.829	2.439	21.951
		ScurCecropin3_full	RWSPKRLLKKIENSPVVKKAVDTAVNVAVIKIVGVAVG	38	4083.96	11.01	6	39.474	0.605	21.053	5.263	10.526
Defensin	Sminthurus viridis	Svir_Defensin1_full	APAESEPSPKGFGCPFNQNECHLHCLSMGRVGGYCGGTLKLTCICMMSK	49	5192.07	8.53	1.5	36.735	0.49	12.245	6.122	22.449
		Svir_Defensin2_full	APAESEPSENLGCPFTDVKCHQHCLDKGTYGGYCGYPLQLLCTCILWK	48	5291.06	5.61	-1.5	37.5	0.438	10.417	10.417	18.75
		Svir_Defensin3_full	QFGCPVGPWCHDHCKSIRGNRGGYCDGFLNHRCVCYT	37	4187.75	8.8	2.75	37.838	0.405	18.919	5.405	21.621
Diptericin	Orchesella cincta	OcinDiptericin1_full	QSNQMAAQWAGAATSGQVGKPQFHINGGGAGNNAGNWGAHGNIGAGVKAWESQNRRHSIGVGANVGQSFGRFQGQSWRGRPDVGVGAAYSYRFGRGRR	98	10211.1	11.92	9.75	41.837	0.561	14.286	2.041	24.49
	Sinella curviseta	ScurDiptericin1_full	APQSNDLASQYAGAAANGGQVGKPQFHVNGAGSGNNGRNWGAHGNVGAGVKAWESQNGRHSVGVGANYGQSAGRFQGQSWKGRPDIGVGAGYSYTFGGGRRG	102	10231.9	10.47	6.75	40.196	0.559	11.765	2.941	28.431
	Sminthurus viridis	SvirDiptericin1_full	QANQLAMQGAGDASSSGARPGQPQFSLQGAGAGNNGRNWAAGGNVGVGTKVWESQNGRHSVGAAVNAGQAFGRHQGMNWKTRPDYGVGAGYTYRFGGGRRG	101	10278.1	11.29	7.5	40.594	0.564	11.881	2.97	26.732
		SvirDiptericin2_full	QAPSMQLAGNAASSGTRPWKPQFAFQGVGQGSNGGKWAYGGNTGVGAKVWESQNGRHSLGAAVNVGQPYGQNRPTFDAGLGYVFRLGRG	89	9196.13	10.72	6.25	38.202	0.584	10.112	2.247	26.966
Diapausin	Orchesella cincta	OcinDiapausin1_full	TVDAEYTNVQPCNEVCPRSQAEINECCRAHGYKSDGYCAGGRNAKCKL	48	5253.84	7.29	0.25	47.917	0.333	14.583	12.5	12.5
		OcinDiapausin2_full	EYTNVQPCNEVCPRSQAEINECCRAHGYKSDGYCAGGRNAKCKL	44	4867.43	8.44	1.25	47.727	0.318	15.909	11.364	13.636
		OcinDiapausin3_full	EYTNVQPCNEVCPRSQAEINECCRAHGYKSDGTVPEEGMQKCKL	44	4946.52	5.31	-1.75	52.273	0.318	13.636	15.909	13.636
		OcinDiapausin4_full	EMDTPVQPCNNHCPDNSFYCLECCKAHGYKGGRGTCREAVATARFKFN	48	5371.05	8.47	1.5	45.833	0.375	16.667	10.417	14.583
		OcinDiapausin5_NTE	AEYTNVQPCNEVCGRPQDQLDECCRAHNYRADRICPGGNAKCGL	44	4869.41	5.83	-0.75	45.455	0.364	13.636	13.636	15.909
		OcinDiapausin6_NTE	DISEYVEPCNEVCPRIPRELDSCCRAHGFPNGGMCIGGLRYARCFR	46	5191.96	7.27	0.25	36.957	0.457	15.217	13.043	19.566
	Sinella curviseta	ScurDiapausin1_full	AFTSPSSVHACNGICVEERENLNACCRSHGYVRGGSCSGGVARCYSLMAVHTGDRNRHDKSLFM	64	6906.75	8.87	3	46.875	0.406	17.188	7.812	12.5
		ScurDiapausin2_full	CNSYCRRAPPELNNCCGTYGYRADGYCHGGLKRVAYCRT	39	4392.97	9.2	4.25	38.462	0.333	17.949	5.128	17.949
	Sminthurus viridis	SvirDiapausin1_full	RDAHVNPCDNHCPRNSFYCLECCKAHGYRGGAAACHGTRCMCRI	44	4898.6	8.9	4	40.909	0.364	22.727	6.818	13.636
		SvirDiapausin2_full	AVRVGPCDQVCSRIDNEKNDCCRAHGYTGWSSCSGGRMYCY	41	4549.08	8.48	1.25	43.902	0.341	14.634	9.756	14.634
		SvirDiapausin3_full	ARVGPCDQVCSRSVPERNECCRAHGYRGYSSCSGGRMNCN	40	4366.86	9.13	3.25	47.5	0.325	17.5	7.5	17.5
		SvirDiapausin4_full	RDTHVNPCDNHCPQNGFYCLECCKAHGYRGGAAACHGSRCMCRI	44	4856.51	8.67	3	40.909	0.364	20.455	6.818	15.909
	Anurida maritima	AmarDiapausin1_full	AEEIRACNRVCSRGRAHVNQCCRAHGWTGGSCSRGRANCYELGSGPKPPGK	51	5445.13	9.8	6.5	45.098	0.412	21.569	5.882	21.568
	Holacanthella duospinosa	HduoDiapausin1_Full	VSACNKVCNRGPAHVTQCCQAHGWSGGNCSGGRANCWQVG	40	4104.58	9.21	3.5	40	0.45	12.5	0	20
		HduoDiapausin2_full	VSACNKVCNRGASHVNQCCRSHGLTGGSCSRGRASCYQLGSGPIPSRRG	49	5036.67	10.1	7.5	46.939	0.388	18.367	0	20.409
		HduoDiapausin3_full	QGHSLWTPCSEVCNRGREHVQECCRAHGKSGGFCTGTNQALCRF	44	4852.43	8.87	2.75	50	0.364	18.182	6.818	15.909
		HduoDiapausin4_full	FEPCHRYCAGNVGNSSPGPAVACCRRHEFTDGACFGNRVGCWNM	44	4778.36	8.49	1.5	36.364	0.477	13.636	6.818	20.454
		HduoDiapausin5_full	FEPCHRYCAGNVGNSSPEPAVSCCRQHKFTDGACFGNKVGCWNM	44	4809.41	8.48	1.5	40.909	0.432	13.636	6.818	18.182
		HduoDiapausin6_full	EPEYSSACSVDCDRSPREINQCCRAHSYSSGDCRGKYAYCHY	42	4798.19	6.29	-0.5	52.381	0.214	16.667	14.286	9.524
		HduoDiapausin7_NTE	DPCSLDCDRILREQTQCCRAHGYNGGECHNGEAFCWH	37	4225.62	5.55	-2.25	48.649	0.324	16.216	16.216	13.514
		HduoDiapausin8_NTE	AEAVYSAPCSVDCGRTGREVSQCCRAHQFSYGYCTGGSAHCFY	43	4629.1	7.45	0.5	39.535	0.372	11.628	6.977	13.954
		HduoDiapausin9_NTE	AEAVYSAPCSVDCGRTGREVNQCCRAHQFSYGYCTGRRAQCFY	43	4815.36	8.81	2.25	41.86	0.349	13.953	6.977	11.628
		HduoDiapausin10_NTE	VGGCNKICAQGHGSIQGCCQAHRFKGSGRCNGGTAICNWS	40	4067.6	9.43	4.5	40	0.45	15	0	22.5

## Sheet: (d) Phyre2 3D prediction
AMP families	Species	Gene names	Hits	Template	Confidence	% identity	PDB header	Chain	PDB molecule	PDB title	Fold	Superfamily	Family
Alo	Orchesella cincta	OcinAlo1_NC	1st Hit	d1dkca_	96.7	45	N/A	N/A	N/A	N/A	Knottins (small inhibitors, toxins, lectins)	Gurmarin-like	Antifungal peptide
			2nd Hit	c1q3jA_	92.5	45	antifungal protein	A	alo3	solution structure of alo3: a new knottin-type antifungal peptide from2 the insect acrocinus longimanus	N/A	N/A	N/A
		OcinAlo2_NC	1st Hit	d1dkca_	97.8	47	N/A	N/A	N/A	N/A	Knottins (small inhibitors, toxins, lectins)	Gurmarin-like	Antifungal peptide
			2nd Hit	c1q3jA_	94.2	45	antifungal protein	A	alo3	solution structure of alo3: a new knottin-type antifungal peptide from2 the insect acrocinus longimanus	N/A	N/A	N/A
		OcinAlo3_NC	1st Hit	d1dkca_	70.7	36	N/A	N/A	N/A	N/A	Knottins (small inhibitors, toxins, lectins)	Gurmarin-like	Antifungal peptide
			1st Hit	c1q3jA_	70.7	36	antifungal protein	A	alo3	solution structure of alo3: a new knottin-type antifungal peptide from2 the insect acrocinus longimanus	N/A	N/A	N/A
	Sinella curviseta	ScurAlo1_NC	1st Hit	d1dkca_	98	68	N/A	N/A	N/A	N/A	Knottins (small inhibitors, toxins, lectins)	Gurmarin-like	Antifungal peptide
			1st Hit	c1q3jA_	98	68	antifungal protein	A	alo3	solution structure of alo3: a new knottin-type antifungal peptide from2 the insect acrocinus longimanus	N/A	N/A	N/A
		ScurAlo2_NC	1st Hit	d1dkca_	96.7	45	N/A	N/A	N/A	N/A	Knottins (small inhibitors, toxins, lectins)	Gurmarin-like	Antifungal peptide
			2nd Hit	c1q3jA_	94.6	41	antifungal protein	A	alo3	solution structure of alo3: a new knottin-type antifungal peptide from2 the insect acrocinus longimanus	N/A	N/A	N/A
	Anurida maritima	AmarAlo1_NTE	1st Hit	d1dkca_	97	50	N/A	N/A	N/A	N/A	Knottins (small inhibitors, toxins, lectins)	Gurmarin-like	Antifungal peptide
			1st Hit	c1q3jA_	97	50	antifungal protein	A	alo3	solution structure of alo3: a new knottin-type antifungal peptide from2 the insect acrocinus longimanus	N/A	N/A	N/A
		AmarAlo2_NTE	1st Hit	d1dkca_	98.1	98.1	N/A	N/A	N/A	N/A	Knottins (small inhibitors, toxins, lectins)	Gurmarin-like	Antifungal peptide
			1st Hit	c1q3jA_	98.1	98.1	antifungal protein	A	alo3	solution structure of alo3: a new knottin-type antifungal peptide from2 the insect acrocinus longimanus	N/A	N/A	N/A
		AmarAlo3_Full	1st Hit	d1dkca_	97.7	47	N/A	N/A	N/A	N/A	Knottins (small inhibitors, toxins, lectins)	Gurmarin-like	Antifungal peptide
			1st Hit	c1q3jA_	97.7	47	antifungal protein	A	alo3	solution structure of alo3: a new knottin-type antifungal peptide from2 the insect acrocinus longimanus	N/A	N/A	N/A
		AmarAlo4_Full	1st Hit	d1dkca_	97.9	47	N/A	N/A	N/A	N/A	Knottins (small inhibitors, toxins, lectins)	Gurmarin-like	Antifungal peptide
			1st Hit	c1q3jA_	97.9	47	antifungal protein	A	alo3	solution structure of alo3: a new knottin-type antifungal peptide from2 the insect acrocinus longimanus	N/A	N/A	N/A
	Holacanthella duospinosa	HduoAlo1_NC	1st Hit	d1dkca_	96.9	45	N/A	N/A	N/A	N/A	Knottins (small inhibitors, toxins, lectins)	Gurmarin-like	Antifungal peptide
			2nd Hit	c1q3jA_	96.3	59	antifungal protein	A	alo3	solution structure of alo3: a new knottin-type antifungal peptide from2 the insect acrocinus longimanus	N/A	N/A	N/A
		HduoAlo2_NC	1st Hit	d1dkca_	60.1	39	N/A	N/A	N/A	N/A	Knottins (small inhibitors, toxins, lectins)	Gurmarin-like	Antifungal peptide
			1st Hit	c1q3jA_	60.1	39	antifungal protein	A	alo3	solution structure of alo3: a new knottin-type antifungal peptide from2 the insect acrocinus longimanus	N/A	N/A	N/A
		HduoAlo3_NC	1st Hit	d1dkca_	89.7	52	N/A	N/A	N/A	N/A	Knottins (small inhibitors, toxins, lectins)	Gurmarin-like	Antifungal peptide
			1st Hit	c1q3jA_	89.7	52	antifungal protein	A	alo3	solution structure of alo3: a new knottin-type antifungal peptide from2 the insect acrocinus longimanus	N/A	N/A	N/A
Cecropin	Sinella curviseta	ScurCecropin1_full	1st Hit	c2la2A_	66.8	59	antimicrobial protein	A	cecropin	solution structure of papiliocin isolated from the swallowtail2 butterfly, papilio xuthus	N/A	N/A	N/A
			2nd Hit	d2r31a1	18.5	30	N/A	N/A	N/A	N/A	ATP12-like	ATP12-like	ATP12-like
		ScurCecropin2_full	1st Hit	c2la2A_	42.2	50	antimicrobial protein	A	cecropin	solution structure of papiliocin isolated from the swallowtail2 butterfly, papilio xuthus	N/A	N/A	N/A
			2nd Hit	c2mmmA_	29.1	38	antibiotic	A	k cecropin-like peptide	solution structure of the mature form, gk cecropin-like peptide from2 Ae. aegypti mosquito	N/A	N/A	N/A
		ScurCecropin3_full	1st Hit	c3oiqB_	43.2	62	protein binding	B	dna polymerase alpha catalytic subunit a	crystal structure of yeast telomere protein cdc13 ob1 and the2 catalytic subunit of dna polymerase alpha pol1	N/A	N/A	N/A
			2nd Hit	c1vraB_	17.5	35	transferase	B	arginine biosynthesis bifunctional protein argj	crystal structure of arginine biosynthesis bifunctional protein argj2 (10175521) from bacillus halodurans at 2.00 a resolution	N/A	N/A	N/A
Defensin	Sminthurus viridis	SvirDefensin1_full	1st Hit	c2lr5A_	99.8	69	antimicrobial protein	A	micasin	1h chemical shift assignments for micasin	N/A	N/A	N/A
			2nd Hit	c5xa6A_	99.9	64	toxin	A	bmkdfsin3	ion channel modulation by scorpion haemolymph and its defensin2 ingredients uncovers origin of neurotoxins in telson formed in3 paleozoic scorpion	N/A	N/A	N/A
		SvirDefensin2_full	1st Hit	c1fjnA_	91.1	52	antimicrobial protein	A	defensin mgd-1	solution structure and activity of the four disulfide bond2 mediterranean mussel defensin mgd-1	N/A	N/A	N/A
			2nd Hit	d1fjna_	91.1	52	N/A	N/A	N/A	N/A	Knottins (small inhibitors, toxins, lectins)	Scorpion toxin-like	Defensin MGD-1
		SvirDefensin3_full	1st Hit	c5xa6A_	99	71	toxin	A	bmkdfsin3	ion channel modulation by scorpion haemolymph and its defensin2 ingredients uncovers origin of neurotoxins in telson formed in3 paleozoic scorpion	N/A	N/A	N/A
			2nd Hit	c7oagA_	98.2	77	antimicrobial protein	A	fungal defensin plectasin	cryo-em structure of the plectasin fibril (single strand)	N/A	N/A	N/A
Diptericin	Orchesella cincta	OcinDiptericin1_full	1st Hit	d1f53a_	18.2	30	N/A	N/A	N/A	N/A	gamma-Crystallin-like	gamma-Crystallin-like	Killer toxin-like protein SKLP
			2nd Hit	d1e44b_	6.8	2.5	N/A	N/A	N/A	N/A	Ribonuclease domain of colicin E3	Ribonuclease domain of colicin E3	Ribonuclease domain of colicin E3
	Sinella curviseta	ScurDiptericin1_full	1st Hit	d1f53a_	25	40	N/A	N/A	N/A	N/A	gamma-Crystallin-like	gamma-Crystallin-like	Killer toxin-like protein SKLP
			2nd Hit	c6xyiA_	6.3	71	toxin	A	ams9.3.1	nmr solution structure of alpha-anmtx- ms11a-3 (ms11a-3)	N/A	N/A	N/A
	Sminthurus viridis	SvirDiptericin1_full	1st Hit	c2bpa3_	28.3	46	virus/dna	3	protein (subunit of bacteriophage phix174)	atomic structure of single-stranded dna bacteriophage2 phix174 and its functional implications	N/A	N/A	N/A
			2nd Hit	d1f53a_	26.7	35	N/A	N/A	N/A	N/A	gamma-Crystallin-like	gamma-Crystallin-like	Killer toxin-like protein SKLP
		SvirDiptericin2_full	1st Hit	d2gmha2	22.1	14	N/A	N/A	N/A	N/A	FAD-linked reductases, C-terminal domain	FAD-linked reductases, C-terminal domain	Electron transfer flavoprotein-ubiquinone oxidoreductaselike
Diapausin	Orchesella cincta	OcinDiapausin1_full	1st Hit	c2e2fA_	98.2	58	antifungal protein	A	diapausin	solution structure of diapause specific peptide (dsp)	N/A	N/A	N/A
			2nd Hit	c5xa6A_	59.9	33	toxin	A	bmkdfsin3	ion channel modulation by scorpion haemolymph and its defensin2 ingredients uncovers origin of neurotoxins in telson formed in3 paleozoic scorpion	N/A	N/A	N/A
		OcinDiapausin2_full	1st Hit	c2e2fA_	98.3	58	antifungal protein	A	diapausin	solution structure of diapause specific peptide (dsp)	N/A	N/A	N/A
			2nd Hit	c5xa6A_	60.3	33	toxin	A	bmkdfsin3	ion channel modulation by scorpion haemolymph and its defensin2 ingredients uncovers origin of neurotoxins in telson formed in3 paleozoic scorpion	N/A	N/A	N/A
		OcinDiapausin3_full	1st Hit	c2e2fA_	97.5	67	antifungal protein	A	diapausin	solution structure of diapause specific peptide (dsp)	N/A	N/A	N/A
			2nd Hit	c1wqdA_	25.2	40	toxin	A	omtx2	an unusual fold for potassium channel blockers: nmr structure of three2 toxins from the scorpion opisthacanthus madagascariensis	N/A	N/A	N/A
		OcinDiapausin4_full	1st Hit	c2e2fA_	83.4	46	antifungal protein	A	diapausin	solution structure of diapause specific peptide (dsp)	N/A	N/A	N/A
			2nd Hit	d1snba_	62.4	33	N/A	N/A	N/A	N/A	Knottins (small inhibitors, toxins, lectins)	Scorpion toxin-like	Long-chain scorpion toxins
		OcinDiapausin5_NTE	1st Hit	c2e2fA_	96	43	antifungal protein	A	diapausin	solution structure of diapause specific peptide (dsp)	N/A	N/A	N/A
			2nd Hit	d1poaa_	86.3	57	N/A	N/A	N/A	N/A	Phospholipase A2, PLA2	Phospholipase A2, PLA2	Vertebrate phospholipase A2
		OcinDiapausin6_NTE	1st Hit	c2e2fA_	97.6	53	antifungal protein	A	diapausin	solution structure of diapause specific peptide (dsp)	N/A	N/A	N/A
			2nd Hit	d1poca_	60.8	50	N/A	N/A	N/A	N/A	Phospholipase A2, PLA2	Phospholipase A2, PLA2	Insect phospholipase A2
	Sinella curviseta	ScurDiapausin1_full	1st Hit	c2e2fA_	64.5	37	antifungal protein	A	diapausin	solution structure of diapause specific peptide (dsp)	N/A	N/A	N/A
			2nd Hit	c1ti5A_	42	35	plant protein	A	plant defensin	solution structure of plant defensin	N/A	N/A	N/A
		ScurDiapausin2_full	1st Hit	c2e2fA_	75.6	40	antifungal protein	A	diapausin	solution structure of diapause specific peptide (dsp)	N/A	N/A	N/A
			2nd Hit	c2mm6A_	37.6	70	hydrolase inhibitor	A	alpha amylase alstotide s1	solution structure of alpha amylase inhibitor peptide as1 from2 allatide scholaris	N/A	N/A	N/A
	Sminthurus viridis	SvirDiapausin1_full	1st Hit	c2e2fA_	96.2	49	antifungal protein	A	diapausin	solution structure of diapause specific peptide (dsp)	N/A	N/A	N/A
			2nd Hit	c7m1dA_	61.9	40	toxin	A	scorpine	structural and functional studies about scorpine showed the presence2 of blocking channel and cytolytic activities as well as two different3 structural domains	N/A	N/A	N/A
		SvirDiapausin2_full	1st Hit	c2e2fA_	99.9	68	antifungal protein	A	diapausin	solution structure of diapause specific peptide (dsp)	N/A	N/A	N/A
			2nd Hit	d1kp0a1	32.2	54	N/A	N/A	N/A	N/A	Ribonuclease H-like motif	Creatinase/prolidase N-terminal domain	Creatinase/prolidase N-terminal domain
		SvirDiapausin3_full	1st Hit	c2e2fA_	100	74	antifungal protein	A	diapausin	solution structure of diapause specific peptide (dsp)	N/A	N/A	N/A
			2nd Hit	d1nixa_	26.3	60	N/A	N/A	N/A	N/A	Knottins (small inhibitors, toxins, lectins)	omega toxin-like	Spider toxins
		SvirDiapausin4_full	1st Hit	c2e2fA_	95	49	antifungal protein	A	diapausin	solution structure of diapause specific peptide (dsp)	N/A	N/A	N/A
			2nd Hit	c2ru0A_	48.4	45	antimicrobial protein	A	arthropod defensin	solution structure of actinomycesin	N/A	N/A	N/A
	Anurida maritima	AmarDiapausin1_full	1st Hit	c2e2fA_	91.1	45	antifungal protein	A	diapausin	solution structure of diapause specific peptide (dsp)	N/A	N/A	N/A
			2nd Hit	d1gpta_	46.5	36	N/A	N/A	N/A	N/A	Knottins (small inhibitors, toxins, lectins)	Scorpion toxin-like	Plant defensins
	Holacanthella duospinosa	HduoDiapausin1_Full	1st Hit	c2e2fA_	94.2	44	antifungal protein	A	diapausin	solution structure of diapause specific peptide (dsp)	N/A	N/A	N/A
			2nd Hit	d1ehda2	74.5	75	N/A	N/A	N/A	N/A	Knottins (small inhibitors, toxins, lectins)	Plant lectins/antimicrobial peptides	Hevein-like agglutinin (lectin) domain
		HduoDiapausin2_full	1st Hit	c2e2fA_	82.7	38	antifungal protein	A	diapausin	solution structure of diapause specific peptide (dsp)	N/A	N/A	N/A
			2nd Hit	d1mr4a_	31.5	35	N/A	N/A	N/A	N/A	Knottins (small inhibitors, toxins, lectins)	Scorpion toxin-like	Plant defensins
		HduoDiapausin3_full	1st Hit	c2e2fA_	96.4	58	antifungal protein	A	diapausin	solution structure of dsp	N/A	N/A	N/A
			2nd Hit	c1wqdA_	38.3	47	toxin	A	omtx2	an unusual fold for potassium channel blockers: nmr structure of three2 toxins from the scorpion opisthacanthus madagascariensis	N/A	N/A	N/A
		HduoDiapausin4_full	1st Hit	c2rpiA_	58.2	78	hydrolase	A	ribonuclease h	the nmr structure of the submillisecond folding intermediate of the2 thermus thermophilus ribonuclease h	N/A	N/A	N/A
			2nd Hit	c2kn1A_	58	54	signaling protein	A	tumor necrosis factor receptor superfamily member 17	solution nmr structure of bcma	N/A	N/A	N/A
		HduoDiapausin5_full	1st Hit	d1n4na_	69.2	56	N/A	N/A	N/A	N/A	Knottins (small inhibitors, toxins, lectins)	Scorpion toxin-like	Plant defensins
			2nd Hit	d1mr4a_	64.4	39	N/A	N/A	N/A	N/A	Knottins (small inhibitors, toxins, lectins)	Scorpion toxin-like	Plant defensins
		HduoDiapausin6_full	1st Hit	c2e2fA_	85.5	56	antifungal protein	A	diapausin	solution structure of diapause specific peptide (dsp)	N/A	N/A	N/A
			2nd Hit	c6bi5A_	37.8	43	toxin	A	defensin-1	nmr solution structure of defensin1 from centruroides limpidus2 limpidus	N/A	N/A	N/A
		HduoDiapausin7_NTE	1st Hit	c2e2fA_	95.3	47	antifungal protein	A	diapausin	solution structure of dsp	N/A	N/A	N/A
			2nd Hit	d1biga_	39.5	35	N/A	N/A	N/A	N/A	Knottins (small inhibitors, toxins, lectins)	Scorpion toxin-like	Short-chain scorpion toxins
		HduoDiapausin8_NTE	1st Hit	c2e2fA_	96	49	antifungal protein	A	diapausin	solution structure of diapause specific peptide (dsp)	N/A	N/A	N/A
			2nd Hit	c6atyA_	51.5	44	toxin	A	venom protein 51.1	exploring cystine dense peptide space to open a unique molecular2 toolbox	N/A	N/A	N/A
		HduoDiapausin9_NTE	1st Hit	c2e2fA_	93.2	46	antifungal protein	A	diapausin	solution structure of diapause specific peptide (dsp)	N/A	N/A	N/A
			2nd Hit	c7ad7C_	65.2	47	immune system	C	k8 peptide	crystal structure of human complement c5 in complex with the k8 bovine2 knob domain peptide.	N/A	N/A	N/A
		HduoDiapausin10_NTE	1st Hit	c2e2fA_	88.6	34	antifungal protein	A	diapausin	solution structure of diapause specific peptide (dsp)	N/A	N/A	N/A
			2nd Hit	c2e3eA_	31.4	28	antimicrobial protein	A	defensin, mutant def-bbb	nmr structure of def-bbb, a mutant of anopheles defensin def-aaa	N/A	N/A	N/A

## Sheet: (e) Antimicrobial property
AMP families	Species	Gene names	ClassAMP		iAmpPred			Campr3				*DABAASP: Prediction of haemolytic activity against human erythrocytes		**DABAASP: Escherichia coli ATCC 25922						**DABAASP: Pseudomonas aeruginosa ATCC 27853						**DABAASP: Klebsiella pneumoniae						**DABAASP: Staphylococcus aureus ATCC 25923						**DABAASP: Bacillus subtilis						**DABAASP: Candida albicans		**DABAASP: Saccharomyces cerevisiae
												ML approach		ML approach		clusterization approach		ML approach/ genome/peptide		ML approach		clusterization approach		ML approach/genome/ peptide		ML approach		clusterization approach		ML approach/genome/ peptide		ML approach		clusterization approach		ML approach/ genome/peptide		ML approach		clusterization approach		ML approach/ genome/peptide		ML approach		ML approach
			SVM	RF	AB	AV	AF	SVM	RF	ANN	DA	Class	Predictive value	Class	Predictive value	Class	Predictive value	Class	Predictive value	Class	Predictive value	Class	Predictive value	Class	Predictive value	Class	Predictive value	Class	Predictive value	Class	Predictive value	Class	Predictive value	Class	Predictive value	Class	Predictive value	Class	Predictive value	Class	Predictive value	Class	Predictive value	Class	Predictive value	Class	Predictive value
Alo	Orchesella cincta	OcinAlo1_NC	0.586525	0.416	0.99	0.89	0.95	0.712	0.6945	1	0.881	Not Active	0.79	Not Active	0.95	Not Active	0.80 (NPV)	Not Active	1	Not Active	0.84	Not Active	0.72 (NPV)	Not Active	1	Not Active	0.91	Not Active	0.79 (NPV)	Not Active	1	Not Active	0.94	Not Active	0.58 (NPV)	Not Active	1	Not Active	0.96	Not Active	0.76 (NPV)	Not Active	0.88	Not Active	0.92	Not Active	0.92
		OcinAlo2_NC	0.74972	0.762	0.99	0.93	0.96	0.944	0.878	1	0.99	Not Active	0.77	Not Active	0.92	Not Active	0.80 (NPV)	Not Active	1	Not Active	0.845	Not Active	0.72 (NPV)	Not Active	1	Not Active	0.9	Active	0.85 (PPV)	Not Active	1	Not Active	0.87	Not Active	0.58 (NPV)	Not Active	1	Not Active	0.92	Not Active	0.76 (NPV)	Not Active	0.903	Not Active	0.84	Not Active	0.84
		OcinAlo3_NC	0.568203	0.432	0.95	0.73	0.95	0.86	0.598	0	0.657	Not Active	0.81	Not Active	0.98	Not Active	0.80 (NPV)	Not Active	1	Not Active	0.738	Not Active	0.72 (NPV)	Not Active	0.998	Not Active	0.9	Not Active	0.82 (NPV)	Not Active	1	Not Active	0.95	Not Active	0.58 (NPV)	Not Active	1	Not Active	0.92	Not Active	0.76 (NPV)	Not Active	0.883	Not Active	0.94	Not Active	0.94
	Sinella curviseta	ScurAlo1_NC	0.439714	0.414	0.98	0.75	0.88	0.704	0.701	1	0.49	Not Active	0.81	Not Active	0.96	Not Active	0.80 (NPV)	Not Active	1	Not Active	0.76	Not Active	0.72 (NPV)	Not Active	1	Not Active	0.93	Active	0.85 (PPV)	Not Active	1	Not Active	0.87	Not Active	0.58 (NPV)	Not Active	1	Not Active	0.91	Not Active	0.76 (NPV)	Not Active	0.84	Not Active	0.89	Not Active	0.89
		ScurAlo2_NC	0.925684	0.428	0.93	0.71	0.82	0.487	0.661	0	0.348	Not Active	0.69	Not Active	0.87	Not Active	0.80 (NPV)	Not Active	1	Not Active	0.875	Not Active	0.72 (NPV)	Not Active	1	Not Active	0.9	Not Active	1.00 (NPV)	Not Active	1	Not Active	0.87	Not Active	0.58 (NPV)	Not Active	1	Not Active	0.95	Not Active	0.76 (NPV)	Not Active	0.85	Not Active	0.84	Not Active	0.84
	Anurida maritima	AmarAlo1_NTE	0.74139	0.762	0.99	0.94	0.98	0.995	0.834	1	0.98	Not Active	0.61	Not Active	0.57	Not Active	0.80 (NPV)	Not Active	0.834	Not Active	0.56	Not Active	0.72 (NPV)	Not Active	0.84	Not Active	0.67	Active	0.85 (PPV)	Not Active	0.917	Not Active	0.63	Not Active	0.58 (NPV)	Not Active	0.969	Active	0.5	Not Active	0.76 (NPV)	Not Active	0.51	Active	0.65	Active	0.65
		AmarAlo2_NTE	0.387963	0.636	0.98	0.87	0.99	0.968	0.8825	1	0.996	Not Active	0.66	Not Active	0.59	Not Active	0.80 (NPV)	Not Active	0.979	Not Active	0.59	Not Active	0.72 (NPV)	Not Active	0.992	Not Active	0.63	Active	0.85 (PPV)	Not Active	0.997	Not Active	0.76	Not Active	0.58 (NPV)	Not Active	0.998	Active	0.6	Not Active	0.76 (NPV)	Not Active	0.57	Active	0.58	Active	0.58
		AmarAlo3_Full	0.980338	0.884	0.97	0.86	0.92	0.884	0.6225	1	0.31	Not Active	0.56	Not Active	0.88	Not Active	0.80 (NPV)	Not Active	1	Not Active	0.84	Not Active	0.72 (NPV)	Not Active	1	Not Active	0.84	Active	0.85 (PPV)	Not Active	1	Not Active	0.95	Not Active	0.58 (NPV)	Not Active	1	Not Active	0.94	Not Active	0.76 (NPV)	Not Active	0.79	Not Active	0.78	Not Active	0.78
		AmarAlo4_Full	0.939202	0.918	0.95	0.82	0.79	0.866	0.5535	0	0.235	Not Active	0.58	Not Active	0.78	Not Active	0.80 (NPV)	Not Active	0.999	Not Active	0.81	Not Active	0.72 (NPV)	Not Active	1	Not Active	0.79	Active	0.85 (PPV)	Not Active	1	Not Active	0.87	Not Active	0.58 (NPV)	Not Active	1	Not Active	0.93	Not Active	0.76 (NPV)	Not Active	0.65	Not Active	0.85	Not Active	0.85
	Holacanthella duospinosa	HduoAlo1_NC	0.969186	0.75	0.98	0.77	0.94	0.929	0.729	1	0.976	Not Active	0.66	Not Active	0.81	Not Active	0.80 (NPV)	Not Active	0.999	Not Active	0.87	Not Active	0.72 (NPV)	Not Active	1	Not Active	0.87	Active	0.85 (PPV)	Not Active	1	Not Active	0.87	Not Active	0.58 (NPV)	Not Active	1	Not Active	0.92	Not Active	0.76 (NPV)	Not Active	0.8	Not Active	0.77	Not Active	0.77
		HduoAlo2_NC	0.902894	0.398	0.8	0.77	0.79	0.875	0.8335	1	0.994	Not Active	0.7	Not Active	0.85	Not Active	0.80 (NPV)	Not Active	1	Not Active	0.75	Not Active	0.72 (NPV)	Not Active	1	Not Active	0.86	Not Active	0.86 (NPV)	Not Active	1	Not Active	0.9	Not Active	0.58 (NPV)	Not Active	1	Not Active	0.85	Not Active	0.76 (NPV)	Not Active	0.76	Not Active	0.77	Not Active	0.77
		HduoAlo3_NC	0.821903	0.416	0.87	0.79	0.54	0.882	0.6185	0	0.69	Not Active	0.69	Not Active	0.95	Not Active	0.80 (NPV)	Not Active	1	Not Active	0.848	Not Active	0.72 (NPV)	Not Active	1	Not Active	0.92	Not Active	0.90 (NPV)	Not Active	1	Not Active	0.91	Not Active	0.58 (NPV)	Not Active	1	Not Active	0.97	Not Active	0.76 (NPV)	Not Active	0.89	Not Active	0.85	Not Active	0.85
Cecropin	Sinella curviseta	ScurCecropin1_full	0.997706	0.92	0.43	0.75	0.53	0.436	0.505	0	0.225	Not Active	0.67	Active	0.69	Not Active	0.80 (NPV)	Active	0.991	Active	0.6	Not Active	0.72 (NPV)	Active	0.774	Active	0.57	Active	0.85 (PPV)	Active	0.826	Not Active	0.57	Not Active	0.58 (NPV)	Active	0.584	Active	0.71	Not Active	0.76 (NPV)	Active	0.66	Active	0.57	Active	0.57
		ScurCecropin2_full	0.997099	0.94	0.94	0.89	0.97	0.802	0.7755	1	0.904	Not Active	0.61	Active	0.72	Not Active	0.80 (NPV)	Active	0.999	Active	0.54	Not Active	0.72 (NPV)	Active	0.934	Active	0.66	Not Active	0.99 (NPV)	Active	0.96	Not Active	0.56	Not Active	0.58 (NPV)	Active	0.937	Active	0.78	Not Active	0.76 (NPV)	Active	0.72	Not Active	0.59	Not Active	0.59
		ScurCecropin3_full	0.986354	0.724	0.21	0.45	0.15	0.469	0.201	1	0.407	Not Active	0.65	Active	0.6	Not Active	0.80 (NPV)	Active	0.752	Active	0.55	Not Active	0.72 (NPV)	Not Active	0.889	Not Active	0.6	Active	0.90 (PPV)	Not Active	0.887	Not Active	0.62	Not Active	0.58 (NPV)	Not Active	0.912	Active	0.51	Not Active	0.76 (NPV)	Not Active	0.51	Not Active	0.62	Not Active	0.62
Defensin	Sminthurus viridis	Svir_Defensin1_full	0.98545	0.798	0.96	0.79	0.89	0.382	0.183	0	0.081	Not Active	0.75	Not Active	0.86	Not Active	0.80 (NPV)	Not Active	1	Not Active	0.83	Not Active	0.72 (NPV)	Not Active	1	Not Active	0.83	Active	0.90 (PPV)	Not Active	1	Not Active	0.9	Not Active	0.58 (NPV)	Not Active	1	Not Active	0.95	Not Active	0.76 (NPV)	Not Active	0.83	Not Active	0.7	Not Active	0.7
		Svir_Defensin2_full	0.968726	0.736	0.71	0.58	0.48	0.195	0.154	0	0.117	Not Active	0.75	Not Active	0.8	Not Active	0.80 (NPV)	Not Active	1	Not Active	0.79	Not Active	0.72 (NPV)	Not Active	1	Not Active	0.83	Active	0.85 (PPV)	Not Active	1	Not Active	0.77	Not Active	0.58 (NPV)	Not Active	1	Not Active	0.9	Not Active	0.76 (NPV)	Not Active	0.78	Not Active	0.69	Not Active	0.69
		Svir_Defensin3_full	0.976793	0.818	0.86	0.71	0.6	0.027	0.0585	0	0.009	Not Active	0.73	Not Active	0.77	Not Active	0.80 (NPV)	Not Active	1	Not Active	0.75	Not Active	0.72 (NPV)	Not Active	1	Not Active	0.83	Not Active	0.78 (NPV)	Not Active	1	Not Active	0.84	Not Active	0.58 (NPV)	Not Active	1	Not Active	0.91	Not Active	0.76 (NPV)	Not Active	0.76	Not Active	0.7	Not Active	0.7
Diptericin	Orchesella cincta	OcinDiptericin1_full	0.976652	0.82	0.99	0.96	0.97	1	0.858	1	1	Active	0.54	Active	0.56	Not Active	0.80 (NPV)	Active	0.949	Active	0.55	Not Active	0.72 (NPV)	Active	0.616	Active	0.59	Active	0.85 (PPV)	Active	0.76	Not Active	0.55	Not Active	0.58 (NPV)	Not Active	0.595	Active	0.57	Active	0.81 (PPV)	Active	0.67	Not Active	0.63	Not Active	0.63
	Sinella curviseta	ScurDiptericin1_full	0.96017	0.792	1	0.94	0.98	1	0.782	1	1	N.A.	N.A.	N.A.	N.A.	N.A.	N.A.	N.A.	N.A.	N.A.	N.A.	N.A.	N.A.	N.A.	N.A.	N.A.	N.A.	N.A.	N.A.	N.A.	N.A.	N.A.	N.A.	N.A.	N.A.	N.A.	N.A.	N.A.	N.A.	N.A.	N.A.	N.A.	N.A.	N.A.	N.A.	N.A.	N.A.
	Sminthurus viridis	SvirDiptericin1_full	0.948685	0.786	1	0.94	0.99	1	0.7945	1	1	N.A.	N.A.	N.A.	N.A.	N.A.	N.A.	N.A.	N.A.	N.A.	N.A.	N.A.	N.A.	N.A.	N.A.	N.A.	N.A.	N.A.	N.A.	N.A.	N.A.	N.A.	N.A.	N.A.	N.A.	N.A.	N.A.	N.A.	N.A.	N.A.	N.A.	N.A.	N.A.	N.A.	N.A.	N.A.	N.A.
		SvirDiptericin2_full	0.978308	0.874	0.99	0.92	0.96	1	0.8275	0	1	Not Active	0.57	Active	0.54	Not Active	0.80 (NPV)	Active	0.806	Not Active	0.525	Not Active	0.72 (NPV)	Not Active	0.917	Not Active	0.57	Active	0.85 (PPV)	Not Active	0.901	Not Active	0.64	Not Active	0.58 (NPV)	Not Active	0.905	Not Active	0.57	Active	0.81 (PPV)	Active	0.54	Not Active	0.61	Not Active	0.61
Diapausin	Orchesella cincta	OcinDiapausin1_full	0.940619	0.774	0.84	0.67	0.76	0.285	0.066	1	0.039	Not Active	0.67	Not Active	0.85	Not Active	0.80 (NPV)	Not Active	0.998	Not Active	0.76	Not Active	0.72 (NPV)	Not Active	0.999	Not Active	0.84	Not Active	0.80 (NPV)	Not Active	0.999	Not Active	0.9	Not Active	0.58 (NPV)	Not Active	1	Not Active	0.86	Not Active	0.76 (NPV)	Not Active	0.69	Not Active	0.77	Not Active	0.77
		OcinDiapausin2_full	0.919458	0.762	0.82	0.69	0.73	0.367	0.122	1	0.072	Not Active	0.71	Not Active	0.82	Not Active	0.80 (NPV)	Not Active	0.999	Not Active	0.67	Not Active	0.72 (NPV)	Not Active	1	Not Active	0.86	Not Active	0.81 (NPV)	Not Active	1	Not Active	0.87	Not Active	0.58 (NPV)	Not Active	1	Not Active	0.88	Not Active	0.76 (NPV)	Not Active	0.7	Not Active	0.78	Not Active	0.78
		OcinDiapausin3_full	0.969303	0.746	0.26	0.31	0.13	0.062	0.0035	0	0.012	Not Active	0.76	Not Active	0.89	Not Active	0.80 (NPV)	Not Active	1	Not Active	0.87	Not Active	0.72 (NPV)	Not Active	1	Not Active	0.86	Not Active	0.94 (NPV)	Not Active	1	Not Active	0.92	Not Active	0.58 (NPV)	Not Active	1	Not Active	0.89	Not Active	0.76 (NPV)	Not Active	0.75	Not Active	0.74	Not Active	0.74
		OcinDiapausin4_full	0.981327	0.842	0.95	0.81	0.88	0.214	0.0295	1	0.062	Not Active	0.71	Not Active	0.88	Not Active	0.80 (NPV)	Not Active	0.999	Not Active	0.74	Not Active	0.72 (NPV)	Not Active	1	Not Active	0.86	Not Active	0.80 (NPV)	Not Active	1	Not Active	0.9	Not Active	0.58 (NPV)	Not Active	1	Not Active	0.92	Not Active	0.76 (NPV)	Not Active	0.75	Not Active	0.76	Not Active	0.76
		OcinDiapausin5_NTE	0.734768	0.448	0.7	0.34	0.59	0.712	0.4585	1	0.633	Not Active	0.81	Not Active	0.95	Not Active	0.80 (NPV)	Not Active	1	Not Active	0.743	Not Active	0.72 (NPV)	Not Active	1	Not Active	0.89	Not Active	0.84 (NPV)	Not Active	1	Not Active	0.92	Not Active	0.58 (NPV)	Not Active	1	Not Active	0.88	Not Active	0.76 (NPV)	Not Active	0.8	Not Active	0.74	Not Active	0.74
		OcinDiapausin6_NTE	0.937542	0.706	0.87	0.6	0.59	0.413	0.462	1	0.94	Not Active	0.64	Not Active	0.87	Not Active	0.80 (NPV)	Not Active	1	Not Active	0.8	Not Active	0.72 (NPV)	Not Active	1	Not Active	0.83	Not Active	0.78 (NPV)	Not Active	1	Not Active	0.85	Not Active	0.58 (NPV)	Not Active	1	Not Active	0.9	Not Active	0.76 (NPV)	Not Active	0.78	Not Active	0.63	Not Active	0.63
	Sinella curviseta	ScurDiapausin1_full	0.981857	0.788	0.97	0.95	0.9	0.966	0.9905	1	0.986	Not Active	0.64	Not Active	0.82	Not Active	0.80 (NPV)	Not Active	1	Not Active	0.8	Not Active	0.72 (NPV)	Not Active	1	Not Active	0.92	Not Active	0.87 (NPV)	Not Active	1	Not Active	0.81	Not Active	0.58 (NPV)	Not Active	1	Not Active	0.87	Not Active	0.76 (NPV)	Not Active	0.76	Not Active	0.78	Not Active	0.78
		ScurDiapausin2_full	0.982967	0.888	0.97	0.92	0.96	0.709	0.6455	1	0.198	Not Active	0.63	Not Active	0.62	Not Active	0.80 (NPV)	Not Active	0.626	Not Active	0.51	Not Active	0.72 (NPV)	Not Active	0.896	Not Active	0.57	Active	0.85 (PPV)	Not Active	0.937	Not Active	0.78	Not Active	0.58 (NPV)	Not Active	0.996	Active	0.51	Not Active	0.76 (NPV)	Active	0.53	Active	0.63	Active	0.63
	Sminthurus viridis	SvirDiapausin1_full	0.983249	0.838	0.83	0.76	0.82	0.571	0.2515	1	0.144	Not Active	0.65	Not Active	0.76	Not Active	0.80 (NPV)	Not Active	0.999	Not Active	0.715	Not Active	0.72 (NPV)	Not Active	1	Not Active	0.8	Not Active	0.77 (NPV)	Not Active	1	Not Active	0.72	Not Active	0.58 (NPV)	Not Active	1	Not Active	0.74	Not Active	0.76 (NPV)	Not Active	0.65	Active	0.51	Active	0.51
		SvirDiapausin2_full	0.96464	0.782	0.91	0.76	0.86	0.179	0.0585	0	0.022	Not Active	0.7	Not Active	0.83	Not Active	0.80 (NPV)	Not Active	1	Not Active	0.67	Not Active	0.72 (NPV)	Not Active	1	Not Active	0.83	Not Active	0.78 (NPV)	Not Active	1	Not Active	0.89	Not Active	0.58 (NPV)	Not Active	1	Not Active	0.88	Not Active	0.76 (NPV)	Not Active	0.73	Not Active	0.82	Not Active	0.82
		SvirDiapausin3_full	0.951798	0.862	0.87	0.78	0.85	0.441	0.1695	1	0.087	Not Active	0.77	Not Active	0.85	Not Active	0.80 (NPV)	Not Active	0.999	Not Active	0.72	Not Active	0.72 (NPV)	Not Active	1	Not Active	0.84	Not Active	0.85 (NPV)	Not Active	1	Not Active	0.85	Not Active	0.58 (NPV)	Not Active	1	Not Active	0.72	Not Active	0.76 (NPV)	Not Active	0.65	Not Active	0.53	Not Active	0.53
		SvirDiapausin4_full	0.981977	0.844	0.92	0.8	0.86	0.458	0.276	1	0.081	Not Active	0.68	Not Active	0.87	Not Active	0.80 (NPV)	Not Active	1	Not Active	0.745	Not Active	0.72 (NPV)	Not Active	1	Not Active	0.91	Not Active	0.78 (NPV)	Not Active	1	Not Active	0.81	Not Active	0.58 (NPV)	Not Active	1	Not Active	0.88	Not Active	0.76 (NPV)	Not Active	0.78	Not Active	0.69	Not Active	0.69
	Anurida maritima	AmarDiapausin1_full	0.958593	0.83	0.93	0.93	0.96	0.888	0.843	1	0.698	Not Active	0.63	Not Active	0.59	Not Active	0.80 (NPV)	Not Active	0.843	Not Active	0.62	Not Active	0.72 (NPV)	Not Active	0.98	Not Active	0.65	Not Active	0.87 (NPV)	Not Active	0.988	Not Active	0.74	Not Active	0.58 (NPV)	Not Active	0.987	Not Active	0.61	Not Active	0.76 (NPV)	Active	0.5	Active	0.58	Active	0.58
	Holacanthella duospinosa	HduoDiapausin1_Full	0.976237	0.94	0.98	0.86	0.92	0.943	0.834	1	0.801	Not Active	0.65	Not Active	0.72	Not Active	0.80 (NPV)	Not Active	0.998	Not Active	0.802	Not Active	0.72 (NPV)	Not Active	1	Not Active	0.87	Active	0.85 (PPV)	Not Active	1	Not Active	0.82	Not Active	0.58 (NPV)	Not Active	1	Not Active	0.75	Not Active	0.76 (NPV)	Not Active	0.71	Not Active	0.78	Not Active	0.78
		HduoDiapausin2_full	0.974699	0.806	0.9	0.91	0.92	0.934	0.7235	1	0.898	Not Active	0.55	Not Active	0.62	Not Active	0.80 (NPV)	Not Active	0.627	Not Active	0.68	Not Active	0.72 (NPV)	Not Active	0.984	Not Active	0.65	Not Active	0.86 (NPV)	Not Active	0.981	Not Active	0.76	Not Active	0.58 (NPV)	Not Active	0.993	Not Active	0.58	Not Active	0.76 (NPV)	Not Active	0.62	Active	0.58	Active	0.58
		HduoDiapausin3_full	0.991714	0.848	0.53	0.3	0.32	0.17	0.013	0	0.018	Not Active	0.76	Not Active	0.83	Not Active	0.80 (NPV)	Not Active	1	Not Active	0.757	Not Active	0.72 (NPV)	Not Active	1	Not Active	0.85	Active	0.85 (PPV)	Not Active	1	Not Active	0.79	Not Active	0.58 (NPV)	Not Active	1	Not Active	0.87	Not Active	0.76 (NPV)	Not Active	0.82	Not Active	0.78	Not Active	0.78
		HduoDiapausin4_full	0.985704	0.832	0.84	0.66	0.52	0.228	0.0945	1	0.069	Not Active	0.72	Not Active	0.86	Not Active	0.80 (NPV)	Not Active	1	Not Active	0.802	Not Active	0.72 (NPV)	Not Active	1	Not Active	0.87	Active	0.85 (PPV)	Not Active	1	Not Active	0.94	Not Active	0.58 (NPV)	Not Active	1	Not Active	0.89	Not Active	0.76 (NPV)	Not Active	0.83	Not Active	0.74	Not Active	0.74
		HduoDiapausin5_full	0.970927	0.806	0.93	0.79	0.66	0.147	0.0305	0	0.056	Not Active	0.65	Not Active	0.86	Not Active	0.80 (NPV)	Not Active	1	Not Active	0.813	Not Active	0.72 (NPV)	Not Active	1	Not Active	0.92	Active	0.85 (PPV)	Not Active	1	Not Active	0.92	Not Active	0.58 (NPV)	Not Active	1	Not Active	0.93	Not Active	0.76 (NPV)	Not Active	0.79	Not Active	0.74	Not Active	0.74
		HduoDiapausin6_full	0.848775	0.758	0.89	0.83	0.68	0.599	0.1865	1	0.107	Not Active	0.82	Not Active	0.89	Not Active	0.80 (NPV)	Not Active	1	Not Active	0.68	Not Active	0.72 (NPV)	Not Active	1	Not Active	0.82	Not Active	0.84 (NPV)	Not Active	1	Not Active	0.97	Not Active	0.58 (NPV)	Not Active	1	Not Active	0.85	Not Active	0.76 (NPV)	Not Active	0.83	Not Active	0.75	Not Active	0.75
		HduoDiapausin7_NTE	0.714654	0.408	0.96	0.58	0.85	0.414	0.412	1	0.839	Not Active	0.77	Not Active	0.93	Not Active	0.80 (NPV)	Not Active	1	Not Active	0.69	Not Active	0.72 (NPV)	Not Active	1	Not Active	0.91	Not Active	0.81 (NPV)	Not Active	1	Not Active	0.85	Not Active	0.58 (NPV)	Not Active	1	Not Active	0.87	Not Active	0.76 (NPV)	Not Active	0.79	Not Active	0.81	Not Active	0.81
		HduoDiapausin8_NTE	0.686046	0.66	0.85	0.57	0.81	0.862	0.817	1	0.983	Not Active	0.76	Not Active	0.94	Not Active	0.80 (NPV)	Not Active	1	Not Active	0.78	Not Active	0.72 (NPV)	Not Active	1	Not Active	0.84	Active	0.90 (PPV)	Not Active	1	Not Active	0.91	Not Active	0.58 (NPV)	Not Active	1	Not Active	0.94	Not Active	0.76 (NPV)	Not Active	0.75	Not Active	0.84	Not Active	0.84
		HduoDiapausin9_NTE	0.744864	0.658	0.94	0.66	0.94	0.816	0.8425	1	0.985	Not Active	0.67	Not Active	0.82	Not Active	0.80 (NPV)	Not Active	1	Not Active	0.7	Not Active	0.72 (NPV)	Not Active	1	Not Active	0.83	Active	0.85 (PPV)	Not Active	1	Not Active	0.86	Not Active	0.58 (NPV)	Not Active	1	Not Active	0.89	Not Active	0.76 (NPV)	Not Active	0.72	Not Active	0.73	Not Active	0.73
		HduoDiapausin10_NTE	0.659697	0.786	1	0.88	0.99	0.994	0.893	1	1	Not Active	0.63	Not Active	0.68	Not Active	0.80 (NPV)	Not Active	0.988	Not Active	0.665	Not Active	0.72 (NPV)	Not Active	0.998	Not Active	0.72	Active	0.85 (PPV)	Not Active	0.999	Not Active	0.82	Not Active	0.58 (NPV)	Not Active	1	Not Active	0.68	Not Active	0.76 (NPV)	Not Active	0.64	Not Active	0.76	Not Active	0.76
												Note:	*Active peptides = induce hemolysis > 40% with concentration < 40 μg/ml
													**Active peptides = MIC<25 μg/ml; Non-Active peptides = MIC>100 μg/ml
